# Supplementary material for: Integration of transcriptomics and network analysis reveals co-expressed genes in Frankliniella occidentalis larval guts that respond to tomato spotted wilt virus infection
Source: BMC Genomics. 2021 Nov 10;22:810. doi: 10.1186/s12864-021-08100-4 (PMC8582212; doi:10.1186/s12864-021-08100-4)
Supplement: Supplementary file 3 — Additional file 3: Table S2. Differentially-expressed transcripts (DETs) identified in gut tissues of Frankliniella occidentalis larvae (3-L1, 24-L2, and 48-L2) in response to TSWV infection [file 12864_2021_8100_MOESM3_ESM.xlsx]

## Sheet: All DETs by time-larval stages
Table S2. Differentially-expressed transcripts (DETs) identified in gut tissues of Frankliniella occidentalis larvae (3-L1, 24-L2, and 48-L2) in response to TSWV infection
Note: A few DETs occur in more than 1 larval time-stage, therefore some redundancy in this list
aOfficial Gene Set ID (OGS v1)(-RA suffix for transcript); bDirection of change = virus-exposed relative to non-exposed gut samples; cBlastx performed using Transcript ID sequence (FOCC) as query and NCBI non-redundant protein database as subject, using Blast2GO Software; NA = no annotation assigned at E-value cut-off of <1.0E-5.
Transcript IDa	Transcript Length	NCBI GenBank Accession (protein)	Time-larval stage	Log₂ fold change	FDR p-value	Avg. TPM_NV	Avg. TPM_V	Regulationb	Blastx Gene Descriptionc	#Hits	e-Value	sim mean	#GO	GO IDs	GO Names	Enzyme Codes	Enzyme Names	InterPro IDs	InterPro GO IDs	InterPro GO Names
FOCC014809	2111	KAE8739715	3-L1	2.98199	0.00545745	0.228237	2.08999	UP	organic cation transporter protein-like	20	0	64.83	3	C:GO:0016021; F:GO:0022857; P:GO:0055085	C:integral component of membrane; F:transmembrane transporter activity; P:transmembrane transport	NA	NA	IPR005828 (PFAM); G3DSA:1.20.1250.20 (GENE3D); mobidb-lite (MOBIDB_LITE); PTHR24064 (PANTHER); PTHR24064:SF335 (PANTHER); IPR005829 (PROSITE_PATTERNS); TRANSMEMBRANE (PHOBIUS); CYTOPLASMIC_DOMAIN (PHOBIUS); TRANSMEMBRANE (PHOBIUS); CYTOPLASMIC_DOMAIN (PHOBIUS); CYTOPLASMIC_DOMAIN (PHOBIUS); CYTOPLASMIC_DOMAIN (PHOBIUS); TRANSMEMBRANE (PHOBIUS); NON_CYTOPLASMIC_DOMAIN (PHOBIUS); TRANSMEMBRANE (PHO…	C:GO:0016021; F:GO:0022857; P:GO:0055085	C:integral component of membrane; F:transmembrane transporter activity; P:transmembrane transport
FOCC004850	867	KAE8748418	3-L1	2.66446	0.0212184	0.532437	3.84618	UP	predicted protein	19	1.84148e-49	66.49	2	C:GO:0016020; C:GO:0016021	C:membrane; C:integral component of membrane	NA	NA	mobidb-lite (MOBIDB_LITE); CYTOPLASMIC_DOMAIN (PHOBIUS); TRANSMEMBRANE (PHOBIUS); TRANSMEMBRANE (PHOBIUS); CYTOPLASMIC_DOMAIN (PHOBIUS); NON_CYTOPLASMIC_DOMAIN (PHOBIUS); TMhelix (TMHMM)	no GO terms	no GO terms
FOCC002288	2364	KAE8750860	3-L1	2.30475	0.0207248	0.394269	2.19829	UP	uncharacterized protein LOC113204947	19	2.34815e-76	82.62	1	C:GO:0016021	C:integral component of membrane	NA	NA	IPR006631 (PFAM); IPR012464 (PFAM); mobidb-lite (MOBIDB_LITE); mobidb-lite (MOBIDB_LITE); mobidb-lite (MOBIDB_LITE); mobidb-lite (MOBIDB_LITE); IPR012464 (PANTHER); IPR012464 (PANTHER); PTHR21879:SF4 (PANTHER); PTHR21879:SF4 (PANTHER); CYTOPLASMIC_DOMAIN (PHOBIUS); TRANSMEMBRANE (PHOBIUS); TRANSMEMBRANE (PHOBIUS); NON_CYTOPLASMIC_DOMAIN (PHOBIUS); CYTOPLASMIC_DOMAIN (PHOBIUS); TMhelix (TMHMM)	no GO terms	no GO terms
FOCC011985	1681	KAE8742431	3-L1	1.36936	0.0390797	175.571	498.297	UP	putative ATPase N2B	20	0	81.98	1	F:GO:0005524	F:ATP binding	NA	NA	IPR005654 (PFAM); G3DSA:3.40.50.300 (GENE3D); IPR005654 (PANTHER); PTHR12169:SF6 (PANTHER); IPR027417 (SUPERFAMILY)	F:GO:0005524	F:ATP binding
FOCC015103	1755	KAE8739399	3-L1	4.13387	0.0104194	0.0365681	0.818734	UP	probable cytochrome P450 6a13	20	0	56.46	5	F:GO:0004497; F:GO:0005506; F:GO:0016705; F:GO:0020037; P:GO:0055114	F:monooxygenase activity; F:iron ion binding; F:oxidoreductase activity, acting on paired donors, with incorporation or reduction of molecular oxygen; F:heme binding; P:oxidation-reduction process	NA	NA	Coil (COILS); IPR001128 (PRINTS); IPR002403 (PRINTS); IPR036396 (G3DSA:1.10.630.GENE3D); IPR001128 (PFAM); PTHR24292 (PANTHER); PTHR24292:SF93 (PANTHER); IPR017972 (PROSITE_PATTERNS); TRANSMEMBRANE (PHOBIUS); NON_CYTOPLASMIC_DOMAIN (PHOBIUS); CYTOPLASMIC_DOMAIN (PHOBIUS); IPR036396 (SUPERFAMILY); TMhelix (TMHMM)	F:GO:0004497; F:GO:0005506; F:GO:0016705; F:GO:0020037; P:GO:0055114	F:monooxygenase activity; F:iron ion binding; F:oxidoreductase activity, acting on paired donors, with incorporation or reduction of molecular oxygen; F:heme binding; P:oxidation-reduction process
FOCC003643	770	KAE8749656	3-L1	4.03178	1.5677e-05	0.518231	9.31301	UP	hypothetical protein FOCC_FOCC003643, partial	2	2.88356e-63	100	0	NA	NA	NA	NA	no IPS match	no IPS match	no IPS match
FOCC017305	1886	KAE8737231	3-L1	3.98787	0.0222074	0.0542312	1.04364	UP	cytochrome P450 4g15	20	0	73.87	5	F:GO:0005506; C:GO:0016020; F:GO:0016713; F:GO:0020037; P:GO:0055114	F:iron ion binding; C:membrane; F:oxidoreductase activity, acting on paired donors, with incorporation or reduction of molecular oxygen, reduced iron-sulfur protein as one donor, and incorporation of one atom of oxygen; F:heme binding; P:oxidation-reduction process	EC:1.14.15	Acting on paired donors, with incorporation or reduction of molecular oxygen. The oxygen incorporated need not be derived from O(2)	IPR001128 (PRINTS); IPR002401 (PRINTS); IPR036396 (G3DSA:1.10.630.GENE3D); IPR036396 (G3DSA:1.10.630.GENE3D); IPR001128 (PFAM); PTHR24291 (PANTHER); PTHR24291:SF106 (PANTHER); IPR017972 (PROSITE_PATTERNS); NON_CYTOPLASMIC_DOMAIN (PHOBIUS); TRANSMEMBRANE (PHOBIUS); CYTOPLASMIC_DOMAIN (PHOBIUS); IPR036396 (SUPERFAMILY); TMhelix (TMHMM)	F:GO:0005506; F:GO:0016705; F:GO:0020037; P:GO:0055114	F:iron ion binding; F:oxidoreductase activity, acting on paired donors, with incorporation or reduction of molecular oxygen; F:heme binding; P:oxidation-reduction process
FOCC000908	819	KAE8752436	3-L1	3.10809	0.000597927	2.89779	26.5486	UP	allergen Cr-PI-like	12	1.35109e-158	79.88	0	NA	NA	NA	NA	Coil (COILS); mobidb-lite (MOBIDB_LITE); mobidb-lite (MOBIDB_LITE); mobidb-lite (MOBIDB_LITE); mobidb-lite (MOBIDB_LITE); SIGNAL_PEPTIDE_N_REGION (PHOBIUS); SIGNAL_PEPTIDE_H_REGION (PHOBIUS); NON_CYTOPLASMIC_DOMAIN (PHOBIUS); SIGNAL_PEPTIDE (PHOBIUS); SIGNAL_PEPTIDE_C_REGION (PHOBIUS); SignalP-noTM (SIGNALP_GRAM_NEGATIVE); SignalP-TM (SIGNALP_GRAM_POSITIVE); SignalP-noTM (SIGNALP_EUK); IPR036697 …	no GO terms	no GO terms
FOCC009485	446	KAE8743854	3-L1	2.87646	0.00953174	1.60955	12.8359	UP	ejaculatory bulb-specific protein 3	20	1.22699e-77	81.93	3	C:GO:0005576; P:GO:0007552; P:GO:0009615	C:extracellular region; P:metamorphosis; P:response to virus	NA	NA	IPR036682 (G3DSA:1.10.2080.GENE3D); IPR005055 (PFAM); IPR005055 (PANTHER); PTHR11257:SF12 (PANTHER); SIGNAL_PEPTIDE_N_REGION (PHOBIUS); SIGNAL_PEPTIDE_H_REGION (PHOBIUS); SIGNAL_PEPTIDE (PHOBIUS); SIGNAL_PEPTIDE_C_REGION (PHOBIUS); NON_CYTOPLASMIC_DOMAIN (PHOBIUS); SignalP-noTM (SIGNALP_EUK); SignalP-noTM (SIGNALP_GRAM_NEGATIVE); SignalP-TM (SIGNALP_GRAM_POSITIVE); IPR036682 (SUPERFAMILY)	no GO terms	no GO terms
FOCC005644	1149	KAE8747665	3-L1	2.80214	0.0166271	2.04016	15.5272	UP	Trypsin 1	19	0	64.83	2	F:GO:0004252; P:GO:0006508	F:serine-type endopeptidase activity; P:proteolysis	EC:3.4.21	Acting on peptide bonds (peptidases)	IPR001314 (PRINTS); IPR001254 (SMART); G3DSA:2.40.10.10 (GENE3D); IPR001254 (PFAM); PTHR24276 (PANTHER); IPR018114 (PROSITE_PATTERNS); IPR033116 (PROSITE_PATTERNS); SIGNAL_PEPTIDE (PHOBIUS); SIGNAL_PEPTIDE_C_REGION (PHOBIUS); NON_CYTOPLASMIC_DOMAIN (PHOBIUS); SIGNAL_PEPTIDE_H_REGION (PHOBIUS); SIGNAL_PEPTIDE_N_REGION (PHOBIUS); IPR001254 (PROSITE_PROFILES); IPR001254 (CDD); SignalP-TM (SIGNALP_GR…	F:GO:0004252; P:GO:0006508	F:serine-type endopeptidase activity; P:proteolysis
FOCC017393	2385	KAE8737147	3-L1	2.64881	3.38373e-05	5.59995	38.5661	UP	allergen Cr-PI-like	20	0	77.41	3	F:GO:0016491; F:GO:0046872; P:GO:0055114	F:oxidoreductase activity; F:metal ion binding; P:oxidation-reduction process	NA	NA	IPR013788 (PRINTS); IPR036697 (G3DSA:1.20.1370.GENE3D); IPR037020 (G3DSA:2.60.40.GENE3D); IPR008922 (G3DSA:1.10.1280.GENE3D); IPR000896 (PFAM); IPR005204 (PFAM); IPR005203 (PFAM); IPR013788 (PANTHER); PTHR11511:SF25 (PANTHER); IPR013788 (PROSITE_PATTERNS); IPR013788 (PROSITE_PATTERNS); SIGNAL_PEPTIDE_N_REGION (PHOBIUS); SIGNAL_PEPTIDE_H_REGION (PHOBIUS); NON_CYTOPLASMIC_DOMAIN (PHOBIUS); SIGNAL_P…	no GO terms	no GO terms
FOCC017530	1089	KAE8737010	3-L1	2.33207	2.72214e-05	7.07406	39.1149	UP	uncharacterized transmembrane protein DDB_G0289901-like	2	2.36501e-128	100	0	NA	NA	NA	NA	mobidb-lite (MOBIDB_LITE); mobidb-lite (MOBIDB_LITE); mobidb-lite (MOBIDB_LITE); mobidb-lite (MOBIDB_LITE); mobidb-lite (MOBIDB_LITE); SIGNAL_PEPTIDE (PHOBIUS); SIGNAL_PEPTIDE_H_REGION (PHOBIUS); SIGNAL_PEPTIDE_N_REGION (PHOBIUS); NON_CYTOPLASMIC_DOMAIN (PHOBIUS); SIGNAL_PEPTIDE_C_REGION (PHOBIUS); SignalP-noTM (SIGNALP_EUK)	no GO terms	no GO terms
FOCC017160	901	KAE8737377	3-L1	2.21641	0.00100209	45.0375	226.424	UP	allergen Cr-PI-like	20	0	78.4	3	F:GO:0016491; F:GO:0046872; P:GO:0055114	F:oxidoreductase activity; F:metal ion binding; P:oxidation-reduction process	NA	NA	IPR013788 (PRINTS); IPR000896 (PFAM); IPR008922 (G3DSA:1.10.1280.GENE3D); IPR036697 (G3DSA:1.20.1370.GENE3D); IPR005204 (PFAM); IPR013788 (PANTHER); PTHR11511:SF25 (PANTHER); IPR013788 (PROSITE_PATTERNS); SIGNAL_PEPTIDE_H_REGION (PHOBIUS); SIGNAL_PEPTIDE (PHOBIUS); SIGNAL_PEPTIDE_N_REGION (PHOBIUS); SIGNAL_PEPTIDE_C_REGION (PHOBIUS); NON_CYTOPLASMIC_DOMAIN (PHOBIUS); IPR036697 (SUPERFAMILY); IPR0…	no GO terms	no GO terms
FOCC008486	979	KAE8744921	3-L1	2.17433	0.000626774	16.5277	84.3804	UP	allergen Cr-PI-like	20	0	74.46	0	NA	NA	NA	NA	IPR005203 (PFAM); IPR037020 (G3DSA:2.60.40.GENE3D); PTHR11511:SF5 (PANTHER); IPR013788 (PANTHER); IPR014756 (SUPERFAMILY)	no GO terms	no GO terms
FOCC005124	567	KAE8748121	3-L1	2.06383	0.00203179	4.62246	21.3808	UP	uncharacterized transmembrane protein DDB_G0289901-like	3	1.43425e-13	84.09	0	NA	NA	NA	NA	mobidb-lite (MOBIDB_LITE); mobidb-lite (MOBIDB_LITE); mobidb-lite (MOBIDB_LITE)	no GO terms	no GO terms
FOCC004309	1552	KAE8748904	3-L1	1.73833	0.00248762	55.3163	199.949	UP	allergen Cr-PI-like	20	0	75.85	3	F:GO:0004503; F:GO:0016491; P:GO:0055114	F:monophenol monooxygenase activity; F:oxidoreductase activity; P:oxidation-reduction process	NA	NA	IPR013788 (PRINTS); IPR000896 (PFAM); IPR005203 (PFAM); IPR037020 (G3DSA:2.60.40.GENE3D); IPR008922 (G3DSA:1.10.1280.GENE3D); IPR013788 (PANTHER); IPR013788 (PROSITE_PATTERNS); IPR008922 (SUPERFAMILY); IPR014756 (SUPERFAMILY)	no GO terms	no GO terms
FOCC007540	6951	KAE8745744	3-L1	1.6831	0.000316956	6.98119	23.939	UP	apolipophorins	20	0	59.97	2	F:GO:0005319; P:GO:0006869	F:lipid transporter activity; P:lipid transport	NA	NA	IPR015255 (SMART); IPR001747 (SMART); IPR015817 (G3DSA:2.20.50.GENE3D); IPR001747 (PFAM); IPR015816 (G3DSA:2.30.230.GENE3D); IPR015255 (PFAM); IPR011030 (G3DSA:1.25.10.GENE3D); IPR009454 (PFAM); PTHR23345:SF31 (PANTHER); PTHR23345 (PANTHER); IPR001747 (PROSITE_PROFILES); IPR015819 (SUPERFAMILY); IPR011030 (SUPERFAMILY); IPR015819 (SUPERFAMILY)	F:GO:0005319; P:GO:0006869	F:lipid transporter activity; P:lipid transport
FOCC009188	578	KAE8744180	3-L1	1.67403	0.00787745	78.1799	273.213	UP	hypothetical protein FOCC_FOCC009188	2	3.25454e-107	100	0	NA	NA	NA	NA	NON_CYTOPLASMIC_DOMAIN (PHOBIUS); CYTOPLASMIC_DOMAIN (PHOBIUS); TRANSMEMBRANE (PHOBIUS)	no GO terms	no GO terms
FOCC004976	519	KAE8748340	3-L1	1.65684	0.0142257	13.8931	49.4155	UP	lysozyme X-like isoform X1	20	4.10764e-94	70.07	2	F:GO:0003796; P:GO:0042742	F:lysozyme activity; P:defense response to bacterium	EC:3.2.1.17	Lysozyme	IPR001916 (PRINTS); IPR001916 (SMART); IPR001916 (PFAM); G3DSA:1.10.530.10 (GENE3D); PTHR11407:SF60 (PANTHER); PTHR11407 (PANTHER); SIGNAL_PEPTIDE_H_REGION (PHOBIUS); SIGNAL_PEPTIDE_N_REGION (PHOBIUS); SIGNAL_PEPTIDE (PHOBIUS); NON_CYTOPLASMIC_DOMAIN (PHOBIUS); SIGNAL_PEPTIDE_C_REGION (PHOBIUS); IPR001916 (PROSITE_PROFILES); cd16899 (CDD); SignalP-noTM (SIGNALP_EUK); IPR023346 (SUPERFAMILY)	no GO terms	no GO terms
FOCC014624	3046	KAE8739867	3-L1	1.57613	0.0149728	1.19756	3.917	UP	MFS-type transporter SLC18B1-like	20	0	76.5	3	C:GO:0016020; F:GO:0022857; P:GO:0055085	C:membrane; F:transmembrane transporter activity; P:transmembrane transport	NA	NA	G3DSA:1.20.1250.20 (GENE3D); IPR011701 (PFAM); G3DSA:1.20.1250.20 (GENE3D); PTHR23506:SF26 (PANTHER); PTHR23506 (PANTHER); CYTOPLASMIC_DOMAIN (PHOBIUS); TRANSMEMBRANE (PHOBIUS); NON_CYTOPLASMIC_DOMAIN (PHOBIUS); TRANSMEMBRANE (PHOBIUS); TRANSMEMBRANE (PHOBIUS); TRANSMEMBRANE (PHOBIUS); SIGNAL_PEPTIDE_H_REGION (PHOBIUS); CYTOPLASMIC_DOMAIN (PHOBIUS); SIGNAL_PEPTIDE (PHOBIUS); NON_CYTOPLASMIC_DOMAI…	F:GO:0022857; P:GO:0055085	F:transmembrane transporter activity; P:transmembrane transport
FOCC001422	1306	KAE8751945	3-L1	1.51945	0.0114033	80.5123	256.93	UP	putative beta-glucosidase 6	19	0	73.19	2	F:GO:0004553; P:GO:0005975	F:hydrolase activity, hydrolyzing O-glycosyl compounds; P:carbohydrate metabolic process	NA	NA	IPR001360 (PFAM); G3DSA:3.20.20.80 (GENE3D); G3DSA:3.20.20.80 (GENE3D); IPR001360 (PANTHER); NON_CYTOPLASMIC_DOMAIN (PHOBIUS); SIGNAL_PEPTIDE_H_REGION (PHOBIUS); SIGNAL_PEPTIDE (PHOBIUS); SIGNAL_PEPTIDE_C_REGION (PHOBIUS); SIGNAL_PEPTIDE_N_REGION (PHOBIUS); IPR017853 (SUPERFAMILY)	F:GO:0004553; P:GO:0005975	F:hydrolase activity, hydrolyzing O-glycosyl compounds; P:carbohydrate metabolic process
FOCC001352	2386	KAE8751875	3-L1	1.51041	0.000236563	126.175	391.815	UP	allergen Cr-PI-like	18	0	72.88	3	F:GO:0016491; F:GO:0046872; P:GO:0055114	F:oxidoreductase activity; F:metal ion binding; P:oxidation-reduction process	NA	NA	IPR013788 (PRINTS); IPR036697 (G3DSA:1.20.1370.GENE3D); IPR005204 (PFAM); IPR005203 (PFAM); IPR000896 (PFAM); IPR008922 (G3DSA:1.10.1280.GENE3D); IPR037020 (G3DSA:2.60.40.GENE3D); IPR013788 (PANTHER); PTHR11511:SF25 (PANTHER); IPR013788 (PROSITE_PATTERNS); NON_CYTOPLASMIC_DOMAIN (PHOBIUS); TRANSMEMBRANE (PHOBIUS); CYTOPLASMIC_DOMAIN (PHOBIUS); IPR008922 (SUPERFAMILY); IPR036697 (SUPERFAMILY); IPR…	no GO terms	no GO terms
FOCC007026	1460	KAE8746354	3-L1	1.49603	0.00818156	5.41561	16.343	UP	Inositol oxygenase	20	0	83.17	5	F:GO:0005506; C:GO:0005737; P:GO:0019310; F:GO:0050113; P:GO:0055114	F:iron ion binding; C:cytoplasm; P:inositol catabolic process; F:inositol oxygenase activity; P:oxidation-reduction process	EC:1.13.99.1	Inositol oxygenase	IPR007828 (PFAM); mobidb-lite (MOBIDB_LITE); mobidb-lite (MOBIDB_LITE); mobidb-lite (MOBIDB_LITE); PTHR12588:SF0 (PANTHER); IPR007828 (PANTHER); SSF109604 (SUPERFAMILY)	F:GO:0005506; C:GO:0005737; P:GO:0019310; F:GO:0050113; P:GO:0055114	F:iron ion binding; C:cytoplasm; P:inositol catabolic process; F:inositol oxygenase activity; P:oxidation-reduction process
FOCC017182	2838	KAE8737356	3-L1	1.34967	0.000751709	24.6686	67.7667	UP	apolipophorins	20	0	63.53	2	F:GO:0005319; P:GO:0006869	F:lipid transporter activity; P:lipid transport	NA	NA	Coil (COILS); IPR001846 (SMART); IPR001846 (PFAM); G3DSA:1.20.120.20 (GENE3D); PTHR37860 (PANTHER); SIGNAL_PEPTIDE_N_REGION (PHOBIUS); SIGNAL_PEPTIDE_C_REGION (PHOBIUS); NON_CYTOPLASMIC_DOMAIN (PHOBIUS); SIGNAL_PEPTIDE_H_REGION (PHOBIUS); SIGNAL_PEPTIDE (PHOBIUS); IPR001846 (PROSITE_PROFILES); SignalP-TM (SIGNALP_GRAM_POSITIVE); SSF58113 (SUPERFAMILY)	no GO terms	no GO terms
FOCC013675	3527	KAE8740821	3-L1	1.25129	0.0303719	4.56345	11.9885	UP	Lysosomal alpha-mannosidase	20	0	74.8	5	F:GO:0004559; C:GO:0005774; P:GO:0006013; P:GO:0006517; F:GO:0030246	F:alpha-mannosidase activity; C:vacuolar membrane; P:mannose metabolic process; P:protein deglycosylation; F:carbohydrate binding	EC:3.2.1.24	Alpha-mannosidase	IPR015341 (SMART); IPR037094 (G3DSA:1.20.1270.GENE3D); IPR027291 (G3DSA:3.20.110.GENE3D); G3DSA:2.70.98.30 (GENE3D); IPR000602 (PFAM); IPR015341 (PFAM); IPR011682 (PFAM); IPR037094 (G3DSA:1.20.1270.GENE3D); G3DSA:2.60.40.1360 (GENE3D); IPR041147 (PFAM); IPR013780 (G3DSA:2.60.40.GENE3D); PTHR11607 (PANTHER); PTHR11607:SF3 (PANTHER); SIGNAL_PEPTIDE (PHOBIUS); NON_CYTOPLASMIC_DOMAIN (PHOBIUS); SIGNA…	F:GO:0003824; F:GO:0004559; P:GO:0005975; P:GO:0006013; F:GO:0030246	F:catalytic activity; F:alpha-mannosidase activity; P:carbohydrate metabolic process; P:mannose metabolic process; F:carbohydrate binding
FOCC001144	3011	KAE8751981	3-L1	-1.04242	0.0196626	16.9818	9.10467	DOWN	facilitated trehalose transporter Tret1-2 homolog isoform X2	20	0	52.14	3	C:GO:0016021; F:GO:0022857; P:GO:0055085	C:integral component of membrane; F:transmembrane transporter activity; P:transmembrane transport	NA	NA	Coil (COILS); G3DSA:1.20.1250.20 (GENE3D); IPR005828 (PFAM); PTHR23500:SF379 (PANTHER); PTHR23500 (PANTHER); IPR005829 (PROSITE_PATTERNS); IPR005829 (PROSITE_PATTERNS); TRANSMEMBRANE (PHOBIUS); TRANSMEMBRANE (PHOBIUS); CYTOPLASMIC_DOMAIN (PHOBIUS); NON_CYTOPLASMIC_DOMAIN (PHOBIUS); CYTOPLASMIC_DOMAIN (PHOBIUS); TRANSMEMBRANE (PHOBIUS); TRANSMEMBRANE (PHOBIUS); NON_CYTOPLASMIC_DOMAIN (PHOBIUS); TR…	C:GO:0016021; F:GO:0022857; P:GO:0055085	C:integral component of membrane; F:transmembrane transporter activity; P:transmembrane transport
FOCC011936	1440	KAE8742526	3-L1	-1.66644	0.00027113	25.4354	8.86965	DOWN	hypothetical protein FOCC_FOCC011936	4	6.5146e-81	74.83	0	NA	NA	NA	NA	SignalP-TM (SIGNALP_GRAM_POSITIVE)	no GO terms	no GO terms
FOCC013892	1890	KAE8740592	3-L1	-1.18667	0.000405803	383.189	183.106	DOWN	juvenile hormone esterase-like	19	0	60.58	0	NA	NA	NA	NA	IPR002018 (PFAM); IPR029058 (G3DSA:3.40.50.GENE3D); PTHR43142 (PANTHER); IPR019819 (PROSITE_PATTERNS); IPR019826 (PROSITE_PATTERNS); SIGNAL_PEPTIDE_H_REGION (PHOBIUS); SIGNAL_PEPTIDE (PHOBIUS); SIGNAL_PEPTIDE_N_REGION (PHOBIUS); NON_CYTOPLASMIC_DOMAIN (PHOBIUS); SIGNAL_PEPTIDE_C_REGION (PHOBIUS); SignalP-TM (SIGNALP_GRAM_POSITIVE); IPR029058 (SUPERFAMILY); TMhelix (TMHMM)	no GO terms	no GO terms
FOCC001939	1408	KAE8751368	3-L1	-1.62042	2.49415e-12	203.165	71.8472	DOWN	EcKinase 3	19	0	57.58	0	NA	NA	NA	NA	IPR015897 (SMART); G3DSA:3.90.1200.10 (GENE3D); IPR004119 (PFAM); PTHR11012 (PANTHER); SIGNAL_PEPTIDE_C_REGION (PHOBIUS); SIGNAL_PEPTIDE (PHOBIUS); SIGNAL_PEPTIDE_H_REGION (PHOBIUS); NON_CYTOPLASMIC_DOMAIN (PHOBIUS); SIGNAL_PEPTIDE_N_REGION (PHOBIUS); IPR011009 (SUPERFAMILY)	no GO terms	no GO terms
FOCC006198	454	KAE8747060	3-L1	-4.05984	0.0472085	3.17968	0.189002	DOWN	myrosinase 1-like	20	2.66348e-67	75.9	2	F:GO:0004553; P:GO:0005975	F:hydrolase activity, hydrolyzing O-glycosyl compounds; P:carbohydrate metabolic process	NA	NA	IPR001360 (PFAM); G3DSA:3.20.20.80 (GENE3D); IPR001360 (PANTHER); PTHR10353:SF155 (PANTHER); SIGNAL_PEPTIDE_C_REGION (PHOBIUS); SIGNAL_PEPTIDE_N_REGION (PHOBIUS); NON_CYTOPLASMIC_DOMAIN (PHOBIUS); SIGNAL_PEPTIDE (PHOBIUS); SIGNAL_PEPTIDE_H_REGION (PHOBIUS); SignalP-noTM (SIGNALP_EUK); SignalP-TM (SIGNALP_GRAM_POSITIVE); IPR017853 (SUPERFAMILY)	F:GO:0004553; P:GO:0005975	F:hydrolase activity, hydrolyzing O-glycosyl compounds; P:carbohydrate metabolic process
FOCC006197	1175	KAE8747059	3-L1	-4.06243	0.000183901	5.30495	0.349359	DOWN	myrosinase 1-like	20	0	70.7	2	F:GO:0004553; P:GO:0005975	F:hydrolase activity, hydrolyzing O-glycosyl compounds; P:carbohydrate metabolic process	NA	NA	IPR001360 (PRINTS); IPR001360 (PFAM); G3DSA:3.20.20.80 (GENE3D); IPR001360 (PANTHER); IPR017853 (SUPERFAMILY)	F:GO:0004553; P:GO:0005975	F:hydrolase activity, hydrolyzing O-glycosyl compounds; P:carbohydrate metabolic process
FOCC017241	2826	KAE8737297	3-L1	-4.09102	0.0235051	0.920692	0.0605017	DOWN	hypothetical protein FOCC_FOCC017241	19	0	59.79	0	NA	NA	NA	NA	IPR009667 (PFAM); mobidb-lite (MOBIDB_LITE); PTHR46579 (PANTHER); PTHR46579:SF1 (PANTHER); NON_CYTOPLASMIC_DOMAIN (PHOBIUS); CYTOPLASMIC_DOMAIN (PHOBIUS); NON_CYTOPLASMIC_DOMAIN (PHOBIUS); TRANSMEMBRANE (PHOBIUS); TRANSMEMBRANE (PHOBIUS)	no GO terms	no GO terms
FOCC005770	1365	KAE8747609	3-L1	-1.04129	0.00811191	352.683	185.172	DOWN	alcohol dehydrogenase [NADP(+)]-like	20	0	75.4	2	F:GO:0016491; P:GO:0055114	F:oxidoreductase activity; P:oxidation-reduction process	NA	NA	IPR020471 (PRINTS); IPR023210 (PFAM); IPR036812 (G3DSA:3.20.20.GENE3D); IPR020471 (PIRSF); IPR020471 (PANTHER); PTHR11732:SF291 (PANTHER); IPR018170 (PROSITE_PATTERNS); IPR018170 (PROSITE_PATTERNS); IPR018170 (PROSITE_PATTERNS); IPR023210 (CDD); IPR036812 (SUPERFAMILY)	F:GO:0016491; P:GO:0055114	F:oxidoreductase activity; P:oxidation-reduction process
FOCC001013	910	KAE8752220	3-L1	7.28545	0.00248762	0.0221906	5.83492	UP	zinc finger protein 512B-like	4	9.31587e-34	88.54	0	NA	NA	NA	NA	PTHR47771 (PANTHER); NON_CYTOPLASMIC_DOMAIN (PHOBIUS); SIGNAL_PEPTIDE_N_REGION (PHOBIUS); SIGNAL_PEPTIDE_C_REGION (PHOBIUS); SIGNAL_PEPTIDE_H_REGION (PHOBIUS); SIGNAL_PEPTIDE (PHOBIUS); SignalP-noTM (SIGNALP_EUK); SignalP-TM (SIGNALP_GRAM_POSITIVE)	no GO terms	no GO terms
FOCC001012	773	KAE8752219	3-L1	6.55651	0.014377	0.0261234	4.13217	UP	hypothetical protein FOCC_FOCC001012	2	8.54744e-39	84.51	0	NA	NA	NA	NA	PTHR47771 (PANTHER); PTHR47771:SF3 (PANTHER); SIGNAL_PEPTIDE_H_REGION (PHOBIUS); SIGNAL_PEPTIDE_C_REGION (PHOBIUS); SIGNAL_PEPTIDE (PHOBIUS); SIGNAL_PEPTIDE_N_REGION (PHOBIUS); NON_CYTOPLASMIC_DOMAIN (PHOBIUS); SignalP-noTM (SIGNALP_EUK)	no GO terms	no GO terms
FOCC006427	1768	KAE8746868	3-L1	6.10602	1.35146e-05	0.0716816	6.26	UP	golgin subfamily A member 6-like protein 22	20	0	69.65	0	NA	NA	NA	NA	IPR032134 (PFAM); mobidb-lite (MOBIDB_LITE); mobidb-lite (MOBIDB_LITE); PTHR21698 (PANTHER); PTHR21698:SF1 (PANTHER); PTHR21698:SF1 (PANTHER); PTHR21698 (PANTHER); SIGNAL_PEPTIDE_C_REGION (PHOBIUS); SIGNAL_PEPTIDE_H_REGION (PHOBIUS); SIGNAL_PEPTIDE (PHOBIUS); SIGNAL_PEPTIDE_N_REGION (PHOBIUS); NON_CYTOPLASMIC_DOMAIN (PHOBIUS); SignalP-TM (SIGNALP_GRAM_POSITIVE); SignalP-noTM (SIGNALP_GRAM_NEGATIV…	no GO terms	no GO terms
FOCC001001	854	KAE8752208	3-L1	5.28801	0.000862874	0.0991947	5.04221	UP	hypothetical protein FOCC_FOCC001001, partial	1	7.72173e-08	100	0	NA	NA	NA	NA	PTHR47771:SF3 (PANTHER); PTHR47771 (PANTHER); SIGNAL_PEPTIDE_C_REGION (PHOBIUS); SIGNAL_PEPTIDE_H_REGION (PHOBIUS); NON_CYTOPLASMIC_DOMAIN (PHOBIUS); SIGNAL_PEPTIDE_N_REGION (PHOBIUS); SIGNAL_PEPTIDE (PHOBIUS); SignalP-TM (SIGNALP_GRAM_POSITIVE); SignalP-noTM (SIGNALP_EUK); TMhelix (TMHMM)	no GO terms	no GO terms
FOCC017932	906	KAE8736612	3-L1	5.16686	0.000585809	0.203495	8.50172	UP	hypothetical protein FOCC_FOCC017932, partial	20	1.0637e-113	84.05	0	NA	NA	NA	NA	IPR032134 (PFAM); mobidb-lite (MOBIDB_LITE); mobidb-lite (MOBIDB_LITE); PTHR21698 (PANTHER); PTHR21698:SF1 (PANTHER)	no GO terms	no GO terms
FOCC005944	1362	KAE8747300	3-L1	4.77696	0.00399914	0.149227	4.70549	UP	proline-rich extensin-like protein EPR1	20	1.476e-79	68.47	0	NA	NA	NA	NA	IPR004145 (SMART); IPR004145 (PFAM); mobidb-lite (MOBIDB_LITE); mobidb-lite (MOBIDB_LITE); mobidb-lite (MOBIDB_LITE); mobidb-lite (MOBIDB_LITE); PTHR31927:SF13 (PANTHER); PTHR31927 (PANTHER); SIGNAL_PEPTIDE_C_REGION (PHOBIUS); SIGNAL_PEPTIDE (PHOBIUS); SIGNAL_PEPTIDE_H_REGION (PHOBIUS); NON_CYTOPLASMIC_DOMAIN (PHOBIUS); SIGNAL_PEPTIDE_N_REGION (PHOBIUS); SignalP-TM (SIGNALP_GRAM_POSITIVE); Signal…	no GO terms	no GO terms
FOCC001010	797	KAE8752217	3-L1	4.7291	0.0108252	0.154877	5.05187	UP	hypothetical protein FOCC_FOCC001010	3	5.18884e-11	94.35	0	NA	NA	NA	NA	PR01217 (PRINTS); mobidb-lite (MOBIDB_LITE); mobidb-lite (MOBIDB_LITE); mobidb-lite (MOBIDB_LITE); mobidb-lite (MOBIDB_LITE); mobidb-lite (MOBIDB_LITE); NON_CYTOPLASMIC_DOMAIN (PHOBIUS); SIGNAL_PEPTIDE_H_REGION (PHOBIUS); SIGNAL_PEPTIDE_C_REGION (PHOBIUS); SIGNAL_PEPTIDE_N_REGION (PHOBIUS); SIGNAL_PEPTIDE (PHOBIUS); SignalP-TM (SIGNALP_GRAM_POSITIVE); SignalP-noTM (SIGNALP_GRAM_NEGATIVE)	no GO terms	no GO terms
FOCC017316	1319	KAE8737221	3-L1	4.72749	0.00235718	0.207428	6.40583	UP	endocuticle structural glycoprotein SgAbd-4-like	19	0	66.18	1	F:GO:0042302	F:structural constituent of cuticle	NA	NA	IPR000618 (PRINTS); IPR000618 (PFAM); PTHR10380 (PANTHER); PTHR10380:SF153 (PANTHER); IPR031311 (PROSITE_PATTERNS); SIGNAL_PEPTIDE_C_REGION (PHOBIUS); NON_CYTOPLASMIC_DOMAIN (PHOBIUS); SIGNAL_PEPTIDE (PHOBIUS); SIGNAL_PEPTIDE_N_REGION (PHOBIUS); SIGNAL_PEPTIDE_H_REGION (PHOBIUS); IPR000618 (PROSITE_PROFILES); SignalP-noTM (SIGNALP_EUK)	F:GO:0042302	F:structural constituent of cuticle
FOCC013436	3127	KAE8741025	3-L1	4.62829	2.29728e-05	0.0387466	1.13397	UP	cardio acceleratory peptide 2b isoform X1	7	1.45822e-79	65.54	0	NA	NA	NA	NA	mobidb-lite (MOBIDB_LITE); mobidb-lite (MOBIDB_LITE); NON_CYTOPLASMIC_DOMAIN (PHOBIUS); SIGNAL_PEPTIDE_C_REGION (PHOBIUS); SIGNAL_PEPTIDE (PHOBIUS); SIGNAL_PEPTIDE_N_REGION (PHOBIUS); SIGNAL_PEPTIDE_H_REGION (PHOBIUS); SignalP-noTM (SIGNALP_EUK)	no GO terms	no GO terms
FOCC004594	1767	KAE8748791	3-L1	4.61409	0.0124088	0.0370627	1.19126	UP	hypothetical protein FOCC_FOCC004594	19	1.41772e-111	87.42	0	NA	NA	NA	NA	mobidb-lite (MOBIDB_LITE)	no GO terms	no GO terms
FOCC001018	874	KAE8752225	3-L1	4.36851	0.0222074	0.0980357	2.5483	UP	---NA---	0	0	0	0	NA	NA	NA	NA	PTHR47771 (PANTHER); PTHR47771:SF3 (PANTHER); SIGNAL_PEPTIDE_N_REGION (PHOBIUS); SIGNAL_PEPTIDE_H_REGION (PHOBIUS); SIGNAL_PEPTIDE (PHOBIUS); NON_CYTOPLASMIC_DOMAIN (PHOBIUS); SIGNAL_PEPTIDE_C_REGION (PHOBIUS); SignalP-noTM (SIGNALP_EUK)	no GO terms	no GO terms
FOCC017833	1394	KAE8736711	3-L1	4.26207	0.00618885	0.574822	12.1617	UP	golgin subfamily A member 6-like protein 22	20	5.70063e-127	70.27	0	NA	NA	NA	NA	IPR032134 (PFAM); PTHR21698:SF1 (PANTHER); PTHR21698 (PANTHER); SIGNAL_PEPTIDE (PHOBIUS); NON_CYTOPLASMIC_DOMAIN (PHOBIUS); SIGNAL_PEPTIDE_C_REGION (PHOBIUS); SIGNAL_PEPTIDE_H_REGION (PHOBIUS); SIGNAL_PEPTIDE_N_REGION (PHOBIUS)	no GO terms	no GO terms
FOCC006439	1457	KAE8746879	3-L1	4.23026	0.00167107	0.168784	3.5816	UP	---NA---	0	0	0	0	NA	NA	NA	NA	mobidb-lite (MOBIDB_LITE); mobidb-lite (MOBIDB_LITE); NON_CYTOPLASMIC_DOMAIN (PHOBIUS); SIGNAL_PEPTIDE_H_REGION (PHOBIUS); SIGNAL_PEPTIDE_C_REGION (PHOBIUS); SIGNAL_PEPTIDE (PHOBIUS); CYTOPLASMIC_DOMAIN (PHOBIUS); TRANSMEMBRANE (PHOBIUS); SIGNAL_PEPTIDE_N_REGION (PHOBIUS); SignalP-TM (SIGNALP_GRAM_POSITIVE); SignalP-noTM (SIGNALP_GRAM_NEGATIVE); SignalP-noTM (SIGNALP_EUK); TMhelix (TMHMM); TMheli…	no GO terms	no GO terms
FOCC001158	1010	KAE8751995	3-L1	4.08353	0.00167107	0.895448	17.203	UP	Elongation of very long chain fatty acids protein 1	19	0	71.81	7	F:GO:0009922; P:GO:0019367; P:GO:0030148; C:GO:0030176; P:GO:0034625; P:GO:0034626; P:GO:0042761	F:fatty acid elongase activity; P:fatty acid elongation, saturated fatty acid; P:sphingolipid biosynthetic process; C:integral component of endoplasmic reticulum membrane; P:fatty acid elongation, monounsaturated fatty acid; P:fatty acid elongation, polyunsaturated fatty acid; P:very long-chain fatty acid biosynthetic process	EC:2.3.1.85	Fatty-acid synthase	IPR002076 (PFAM); IPR002076 (PANTHER); PTHR11157:SF113 (PANTHER); IPR030457 (PROSITE_PATTERNS); CYTOPLASMIC_DOMAIN (PHOBIUS); NON_CYTOPLASMIC_DOMAIN (PHOBIUS); CYTOPLASMIC_DOMAIN (PHOBIUS); NON_CYTOPLASMIC_DOMAIN (PHOBIUS); TRANSMEMBRANE (PHOBIUS); NON_CYTOPLASMIC_DOMAIN (PHOBIUS); TRANSMEMBRANE (PHOBIUS); CYTOPLASMIC_DOMAIN (PHOBIUS); NON_CYTOPLASMIC_DOMAIN (PHOBIUS); CYTOPLASMIC_DOMAIN (PHOBIUS…	C:GO:0016021	C:integral component of membrane
FOCC005730	1348	KAE8747570	3-L1	3.95677	0.0142257	0.140635	2.57519	UP	repetitive proline-rich cell wall protein 2-like	20	1.16535e-47	79.46	0	NA	NA	NA	NA	mobidb-lite (MOBIDB_LITE); mobidb-lite (MOBIDB_LITE); mobidb-lite (MOBIDB_LITE); mobidb-lite (MOBIDB_LITE); PTHR47771 (PANTHER); NON_CYTOPLASMIC_DOMAIN (PHOBIUS); SIGNAL_PEPTIDE_N_REGION (PHOBIUS); SIGNAL_PEPTIDE (PHOBIUS); SIGNAL_PEPTIDE_C_REGION (PHOBIUS); SIGNAL_PEPTIDE_H_REGION (PHOBIUS); SignalP-TM (SIGNALP_GRAM_POSITIVE); SignalP-noTM (SIGNALP_EUK)	no GO terms	no GO terms
FOCC001008	1989	KAE8752214	3-L1	3.92838	0.0491015	0.389757	6.5006	UP	zinc finger protein 512B-like	3	5.67876e-39	100	0	NA	NA	NA	NA	PTHR47771 (PANTHER); PTHR47771:SF3 (PANTHER)	no GO terms	no GO terms
FOCC001171	900	KAE8752009	3-L1	3.91106	0.00198293	0.499745	8.53665	UP	elongation of very long chain fatty acids protein AAEL008004-like	19	0	69.59	3	C:GO:0016021; F:GO:0016747; P:GO:0019368	C:integral component of membrane; F:transferase activity, transferring acyl groups other than amino-acyl groups; P:fatty acid elongation, unsaturated fatty acid	NA	NA	IPR002076 (PFAM); IPR002076 (PANTHER); PTHR11157:SF113 (PANTHER); TRANSMEMBRANE (PHOBIUS); TRANSMEMBRANE (PHOBIUS); CYTOPLASMIC_DOMAIN (PHOBIUS); NON_CYTOPLASMIC_DOMAIN (PHOBIUS); NON_CYTOPLASMIC_DOMAIN (PHOBIUS); TRANSMEMBRANE (PHOBIUS); NON_CYTOPLASMIC_DOMAIN (PHOBIUS); CYTOPLASMIC_DOMAIN (PHOBIUS); TRANSMEMBRANE (PHOBIUS); CYTOPLASMIC_DOMAIN (PHOBIUS); TRANSMEMBRANE (PHOBIUS); CYTOPLASMIC_DOMA…	C:GO:0016021	C:integral component of membrane
FOCC008817	2293	KAE8744577	3-L1	3.70404	0.0428409	0.0446053	0.705302	UP	one cut domain family member 3-like	20	4.29714e-91	76.46	0	NA	NA	NA	NA	IPR032134 (PFAM); IPR032059 (PFAM); mobidb-lite (MOBIDB_LITE); mobidb-lite (MOBIDB_LITE); PTHR21698 (PANTHER); PTHR21698:SF1 (PANTHER); PTHR21698:SF1 (PANTHER); PTHR21698 (PANTHER); PTHR21698:SF1 (PANTHER); SIGNAL_PEPTIDE_N_REGION (PHOBIUS); SIGNAL_PEPTIDE (PHOBIUS); SIGNAL_PEPTIDE_H_REGION (PHOBIUS); NON_CYTOPLASMIC_DOMAIN (PHOBIUS); SIGNAL_PEPTIDE_C_REGION (PHOBIUS); SignalP-noTM (SIGNALP_EUK)	no GO terms	no GO terms
FOCC013236	1493	KAE8741249	3-L1	3.67945	0.00487498	0.375686	5.56841	UP	acyl-CoA Delta(11) desaturase-like	20	0	73.56	4	P:GO:0006629; C:GO:0016020; F:GO:0016717; P:GO:0055114	P:lipid metabolic process; C:membrane; F:oxidoreductase activity, acting on paired donors, with oxidation of a pair of donors resulting in the reduction of molecular oxygen to two molecules of water; P:oxidation-reduction process	EC:1.14.19	Acting on paired donors, with incorporation or reduction of molecular oxygen. The oxygen incorporated need not be derived from O(2)	IPR015876 (PRINTS); IPR005804 (PFAM); PTHR11351:SF21 (PANTHER); IPR015876 (PANTHER); CYTOPLASMIC_DOMAIN (PHOBIUS); TRANSMEMBRANE (PHOBIUS); NON_CYTOPLASMIC_DOMAIN (PHOBIUS); TRANSMEMBRANE (PHOBIUS); NON_CYTOPLASMIC_DOMAIN (PHOBIUS); CYTOPLASMIC_DOMAIN (PHOBIUS); CYTOPLASMIC_DOMAIN (PHOBIUS); TRANSMEMBRANE (PHOBIUS); TRANSMEMBRANE (PHOBIUS); IPR015876 (CDD); TMhelix (TMHMM); TMhelix (TMHMM); TMhel…	P:GO:0006629; F:GO:0016717; P:GO:0055114	P:lipid metabolic process; F:oxidoreductase activity, acting on paired donors, with oxidation of a pair of donors resulting in the reduction of molecular oxygen to two molecules of water; P:oxidation-reduction process
FOCC005975	8302	KAE8747332	3-L1	3.51307	0.00866518	0.101882	1.3341	UP	fatty acid synthase-like	20	0	55.11	2	F:GO:0016491; F:GO:0016740	F:oxidoreductase activity; F:transferase activity	NA	NA	IPR020801 (SMART); IPR020843 (SMART); IPR020841 (SMART); IPR014030 (PFAM); IPR042104 (G3DSA:3.10.129.GENE3D); IPR001227 (G3DSA:3.40.366.GENE3D); IPR032821 (PFAM); G3DSA:3.90.180.10 (GENE3D); IPR014031 (PFAM); IPR014043 (PFAM); G3DSA:3.30.70.3290 (GENE3D); IPR016039 (G3DSA:3.40.47.GENE3D); PTHR43775 (PANTHER); PTHR43775:SF23 (PANTHER); PTHR43775 (PANTHER); PTHR43775:SF23 (PANTHER); cd05195 (CDD); …	F:GO:0003824; F:GO:0016491; F:GO:0016740	F:catalytic activity; F:oxidoreductase activity; F:transferase activity
FOCC004915	1348	KAE8748279	3-L1	3.37453	3.94479e-06	0.624664	7.3458	UP	nucleolin 2-like	9	6.49702e-177	57.5	2	C:GO:0016020; C:GO:0016021	C:membrane; C:integral component of membrane	NA	NA	Coil (COILS); mobidb-lite (MOBIDB_LITE); mobidb-lite (MOBIDB_LITE); mobidb-lite (MOBIDB_LITE); NON_CYTOPLASMIC_DOMAIN (PHOBIUS); CYTOPLASMIC_DOMAIN (PHOBIUS); TRANSMEMBRANE (PHOBIUS)	no GO terms	no GO terms
FOCC001737	972	KAE8751490	3-L1	3.33948	0.0325442	0.194699	2.35742	UP	glycine-rich cell wall structural protein 1.0-like	2	1.26303e-31	100	0	NA	NA	NA	NA	mobidb-lite (MOBIDB_LITE); mobidb-lite (MOBIDB_LITE); mobidb-lite (MOBIDB_LITE)	no GO terms	no GO terms
FOCC014803	1105	KAE8739709	3-L1	3.33191	0.0301851	8.52156	100.427	UP	endocuticle structural glycoprotein SgAbd-2-like	20	8.50418e-136	69.1	1	F:GO:0042302	F:structural constituent of cuticle	NA	NA	IPR000618 (PRINTS); IPR000618 (PFAM); PTHR10380 (PANTHER); PTHR10380:SF153 (PANTHER); SIGNAL_PEPTIDE_C_REGION (PHOBIUS); SIGNAL_PEPTIDE_H_REGION (PHOBIUS); SIGNAL_PEPTIDE (PHOBIUS); SIGNAL_PEPTIDE_N_REGION (PHOBIUS); NON_CYTOPLASMIC_DOMAIN (PHOBIUS); IPR000618 (PROSITE_PROFILES); SignalP-noTM (SIGNALP_EUK)	F:GO:0042302	F:structural constituent of cuticle
FOCC017589	2014	KAE8736954	3-L1	2.82146	0.0208061	7.16945	57.2865	UP	cytochrome P450 4g15	20	0	84.2	6	F:GO:0004497; F:GO:0005506; C:GO:0016021; F:GO:0016705; F:GO:0020037; P:GO:0055114	F:monooxygenase activity; F:iron ion binding; C:integral component of membrane; F:oxidoreductase activity, acting on paired donors, with incorporation or reduction of molecular oxygen; F:heme binding; P:oxidation-reduction process	NA	NA	IPR001128 (PRINTS); IPR002401 (PRINTS); IPR001128 (PFAM); IPR036396 (G3DSA:1.10.630.GENE3D); IPR036396 (G3DSA:1.10.630.GENE3D); PTHR24291 (PANTHER); PTHR24291:SF106 (PANTHER); IPR017972 (PROSITE_PATTERNS); CYTOPLASMIC_DOMAIN (PHOBIUS); TRANSMEMBRANE (PHOBIUS); NON_CYTOPLASMIC_DOMAIN (PHOBIUS); IPR036396 (SUPERFAMILY); TMhelix (TMHMM)	F:GO:0005506; F:GO:0016705; F:GO:0020037; P:GO:0055114	F:iron ion binding; F:oxidoreductase activity, acting on paired donors, with incorporation or reduction of molecular oxygen; F:heme binding; P:oxidation-reduction process
FOCC017592	960	KAE8736951	3-L1	2.78364	0.0420804	1.18491	9.32925	UP	acyl-CoA Delta(11) desaturase	19	0	77.21	4	P:GO:0006629; C:GO:0016020; F:GO:0016717; P:GO:0055114	P:lipid metabolic process; C:membrane; F:oxidoreductase activity, acting on paired donors, with oxidation of a pair of donors resulting in the reduction of molecular oxygen to two molecules of water; P:oxidation-reduction process	EC:1.14.19	Acting on paired donors, with incorporation or reduction of molecular oxygen. The oxygen incorporated need not be derived from O(2)	IPR015876 (PRINTS); IPR015876 (PANTHER); PTHR11351:SF26 (PANTHER); NON_CYTOPLASMIC_DOMAIN (PHOBIUS); CYTOPLASMIC_DOMAIN (PHOBIUS); TRANSMEMBRANE (PHOBIUS); TRANSMEMBRANE (PHOBIUS); TRANSMEMBRANE (PHOBIUS); CYTOPLASMIC_DOMAIN (PHOBIUS); NON_CYTOPLASMIC_DOMAIN (PHOBIUS); TRANSMEMBRANE (PHOBIUS); CYTOPLASMIC_DOMAIN (PHOBIUS); IPR015876 (CDD); TMhelix (TMHMM); TMhelix (TMHMM); TMhelix (TMHMM); TMheli…	F:GO:0016717; P:GO:0055114	F:oxidoreductase activity, acting on paired donors, with oxidation of a pair of donors resulting in the reduction of molecular oxygen to two molecules of water; P:oxidation-reduction process
FOCC014713	1344	KAE8739788	3-L1	1.58424	0.00576034	4.64116	15.1528	UP	Uricase	20	0	79.83	3	F:GO:0004846; P:GO:0006144; P:GO:0055114	F:urate oxidase activity; P:purine nucleobase metabolic process; P:oxidation-reduction process	EC:1.7.3.3	Factor independent urate hydroxylase	IPR002042 (PRINTS); IPR002042 (PFAM); IPR002042 (TIGRFAM); G3DSA:3.10.270.10 (GENE3D); IPR002042 (PIRSF); mobidb-lite (MOBIDB_LITE); PTHR42874 (PANTHER); PTHR42874:SF1 (PANTHER); IPR019842 (PROSITE_PATTERNS); PD003367 (PRODOM); SSF55620 (SUPERFAMILY); SSF55620 (SUPERFAMILY)	F:GO:0004846; P:GO:0006144; P:GO:0055114	F:urate oxidase activity; P:purine nucleobase metabolic process; P:oxidation-reduction process
FOCC014041	999	KAE8740447	3-L1	1.37138	0.0387903	7.5035	21.4814	UP	venom toxin OcyC11-like	2	1.61827e-80	100	0	NA	NA	NA	NA	IPR029277 (SMART); IPR029277 (PFAM); mobidb-lite (MOBIDB_LITE)	no GO terms	no GO terms
FOCC013209	2034	KAE8741254	3-L1	6.53829	0.000681086	0.0410027	4.87431	UP	Low-density lipoprotein receptor-related protein 12	20	0	56.87	3	F:GO:0005515; C:GO:0005576; F:GO:0008061	F:protein binding; C:extracellular region; F:chitin binding	NA	NA	IPR002172 (PRINTS); IPR002557 (SMART); IPR002172 (SMART); IPR000859 (SMART); IPR036055 (G3DSA:4.10.400.GENE3D); IPR035914 (G3DSA:2.60.120.GENE3D); IPR000859 (PFAM); G3DSA:2.170.140.10 (GENE3D); IPR002172 (PFAM); IPR002557 (PFAM); mobidb-lite (MOBIDB_LITE); mobidb-lite (MOBIDB_LITE); mobidb-lite (MOBIDB_LITE); mobidb-lite (MOBIDB_LITE); IPR040093 (PTHR22722:PANTHER); PTHR22722 (PANTHER); IPR023415…	F:GO:0005515; C:GO:0005576; F:GO:0008061	F:protein binding; C:extracellular region; F:chitin binding
FOCC017299	1342	KAE8737238	3-L1	-1.39281	1.5677e-05	151.679	62.41	DOWN	putative beta-glucosidase 6	20	0	72.39	2	F:GO:0004553; P:GO:0005975	F:hydrolase activity, hydrolyzing O-glycosyl compounds; P:carbohydrate metabolic process	NA	NA	IPR001360 (PFAM); G3DSA:3.20.20.80 (GENE3D); IPR001360 (PANTHER); SIGNAL_PEPTIDE_H_REGION (PHOBIUS); NON_CYTOPLASMIC_DOMAIN (PHOBIUS); SIGNAL_PEPTIDE_C_REGION (PHOBIUS); SIGNAL_PEPTIDE (PHOBIUS); SIGNAL_PEPTIDE_N_REGION (PHOBIUS); SignalP-TM (SIGNALP_GRAM_POSITIVE); SignalP-noTM (SIGNALP_EUK); SignalP-noTM (SIGNALP_GRAM_NEGATIVE); IPR017853 (SUPERFAMILY)	F:GO:0004553; P:GO:0005975	F:hydrolase activity, hydrolyzing O-glycosyl compounds; P:carbohydrate metabolic process
FOCC015579	654	KAE8738928	3-L1	-1.42583	0.000242263	40.9054	16.5547	DOWN	myrosinase 1-like	20	8.79695e-65	78.47	2	F:GO:0004553; P:GO:0005975	F:hydrolase activity, hydrolyzing O-glycosyl compounds; P:carbohydrate metabolic process	NA	NA	IPR001360 (PRINTS); G3DSA:3.20.20.80 (GENE3D); IPR001360 (PFAM); IPR001360 (PANTHER); PTHR10353:SF155 (PANTHER); CYTOPLASMIC_DOMAIN (PHOBIUS); TRANSMEMBRANE (PHOBIUS); NON_CYTOPLASMIC_DOMAIN (PHOBIUS); IPR017853 (SUPERFAMILY)	F:GO:0004553; P:GO:0005975	F:hydrolase activity, hydrolyzing O-glycosyl compounds; P:carbohydrate metabolic process
FOCC001957	1261	KAE8751384	3-L1	3.85956	0.0222074	0.0663922	1.22503	UP	hypothetical protein FOCC_FOCC001957	2	2.93344e-76	100	0	NA	NA	NA	NA	Coil (COILS); mobidb-lite (MOBIDB_LITE); mobidb-lite (MOBIDB_LITE); mobidb-lite (MOBIDB_LITE); SIGNAL_PEPTIDE_N_REGION (PHOBIUS); SIGNAL_PEPTIDE_H_REGION (PHOBIUS); SIGNAL_PEPTIDE (PHOBIUS); SIGNAL_PEPTIDE_C_REGION (PHOBIUS); NON_CYTOPLASMIC_DOMAIN (PHOBIUS); SignalP-noTM (SIGNALP_EUK)	no GO terms	no GO terms
FOCC009344	3052	KAE8744060	3-L1	7.35649	5.26153e-05	0.00704662	1.98629	UP	cuticle protein CP14.6	20	0	58.11	1	F:GO:0042302	F:structural constituent of cuticle	NA	NA	IPR000618 (PFAM); mobidb-lite (MOBIDB_LITE); mobidb-lite (MOBIDB_LITE); mobidb-lite (MOBIDB_LITE); mobidb-lite (MOBIDB_LITE); mobidb-lite (MOBIDB_LITE); mobidb-lite (MOBIDB_LITE); mobidb-lite (MOBIDB_LITE); mobidb-lite (MOBIDB_LITE); mobidb-lite (MOBIDB_LITE); mobidb-lite (MOBIDB_LITE); mobidb-lite (MOBIDB_LITE); mobidb-lite (MOBIDB_LITE); PTHR10380 (PANTHER); PTHR10380:SF201 (PANTHER); IPR031311…	F:GO:0042302	F:structural constituent of cuticle
FOCC011663	1755	KAE8742805	3-L1	3.80188	0.0300853	0.0848134	1.41957	UP	leucine-rich repeat extensin-like protein 3	20	2.93021e-39	87.29	0	NA	NA	NA	NA	IPR004145 (SMART); IPR004145 (PFAM); mobidb-lite (MOBIDB_LITE); mobidb-lite (MOBIDB_LITE); PTHR31927 (PANTHER); SIGNAL_PEPTIDE_H_REGION (PHOBIUS); NON_CYTOPLASMIC_DOMAIN (PHOBIUS); SIGNAL_PEPTIDE_C_REGION (PHOBIUS); SIGNAL_PEPTIDE (PHOBIUS); SIGNAL_PEPTIDE_N_REGION (PHOBIUS); SignalP-noTM (SIGNALP_GRAM_NEGATIVE); SignalP-TM (SIGNALP_GRAM_POSITIVE); SignalP-noTM (SIGNALP_EUK)	no GO terms	no GO terms
FOCC013756	2228	KAE8740736	3-L1	-1.08745	0.0251577	407.002	206.676	DOWN	cytochrome P450 9e2-like	20	0	59.36	5	F:GO:0004497; F:GO:0005506; F:GO:0016705; F:GO:0020037; P:GO:0055114	F:monooxygenase activity; F:iron ion binding; F:oxidoreductase activity, acting on paired donors, with incorporation or reduction of molecular oxygen; F:heme binding; P:oxidation-reduction process	NA	NA	IPR002403 (PRINTS); IPR001128 (PRINTS); IPR036396 (G3DSA:1.10.630.GENE3D); IPR001128 (PFAM); PTHR24292:SF84 (PANTHER); PTHR24292 (PANTHER); IPR017972 (PROSITE_PATTERNS); NON_CYTOPLASMIC_DOMAIN (PHOBIUS); NON_CYTOPLASMIC_DOMAIN (PHOBIUS); CYTOPLASMIC_DOMAIN (PHOBIUS); TRANSMEMBRANE (PHOBIUS); TRANSMEMBRANE (PHOBIUS); IPR036396 (SUPERFAMILY); TMhelix (TMHMM); TMhelix (TMHMM)	F:GO:0004497; F:GO:0005506; F:GO:0016705; F:GO:0020037; P:GO:0055114	F:monooxygenase activity; F:iron ion binding; F:oxidoreductase activity, acting on paired donors, with incorporation or reduction of molecular oxygen; F:heme binding; P:oxidation-reduction process
FOCC012444	4923	KAE8742028	3-L1	-1.32773	0.00279795	78.5373	34.044	DOWN	hypothetical protein FOCC_FOCC012444	19	0	67.7	2	F:GO:0004553; P:GO:0005975	F:hydrolase activity, hydrolyzing O-glycosyl compounds; P:carbohydrate metabolic process	NA	NA	G3DSA:3.20.20.80 (GENE3D); IPR001360 (PFAM); IPR029526 (PFAM); G3DSA:3.20.20.80 (GENE3D); mobidb-lite (MOBIDB_LITE); mobidb-lite (MOBIDB_LITE); mobidb-lite (MOBIDB_LITE); mobidb-lite (MOBIDB_LITE); mobidb-lite (MOBIDB_LITE); mobidb-lite (MOBIDB_LITE); mobidb-lite (MOBIDB_LITE); mobidb-lite (MOBIDB_LITE); mobidb-lite (MOBIDB_LITE); IPR001360 (PANTHER); PS51257 (PROSITE_PROFILES); IPR017853 (SUPERF…	F:GO:0004553; P:GO:0005975	F:hydrolase activity, hydrolyzing O-glycosyl compounds; P:carbohydrate metabolic process
FOCC013615	1062	KAE8740869	3-L1	-1.38407	0.00167107	24.8069	10.3542	DOWN	cyanidin 3-O-glucoside 7-O-glucosyltransferase (acyl-glucose)-like	19	0	68.71	2	F:GO:0004553; P:GO:0005975	F:hydrolase activity, hydrolyzing O-glycosyl compounds; P:carbohydrate metabolic process	NA	NA	IPR001360 (PFAM); G3DSA:3.20.20.80 (GENE3D); IPR001360 (PANTHER); NON_CYTOPLASMIC_DOMAIN (PHOBIUS); SIGNAL_PEPTIDE_N_REGION (PHOBIUS); SIGNAL_PEPTIDE_H_REGION (PHOBIUS); SIGNAL_PEPTIDE (PHOBIUS); SIGNAL_PEPTIDE_C_REGION (PHOBIUS); SignalP-noTM (SIGNALP_EUK); IPR017853 (SUPERFAMILY)	F:GO:0004553; P:GO:0005975	F:hydrolase activity, hydrolyzing O-glycosyl compounds; P:carbohydrate metabolic process
FOCC005602	999	KAE8747623	3-L1	-1.41859	0.000277788	32.8186	13.4028	DOWN	EcKinase 19	20	0	58.07	0	NA	NA	NA	NA	IPR015897 (SMART); IPR004119 (PFAM); G3DSA:3.90.1200.10 (GENE3D); PTHR11012 (PANTHER); IPR011009 (SUPERFAMILY)	no GO terms	no GO terms
FOCC012627	2317	KAE8741841	3-L1	-1.43561	2.62475e-05	30.0639	12.2202	DOWN	glutathione S-transferase 1-like	20	8.42015e-106	52.83	2	F:GO:0004364; F:GO:0016740	F:glutathione transferase activity; F:transferase activity	NA	NA	CYTOPLASMIC_DOMAIN (PHOBIUS); TRANSMEMBRANE (PHOBIUS); TRANSMEMBRANE (PHOBIUS); CYTOPLASMIC_DOMAIN (PHOBIUS); NON_CYTOPLASMIC_DOMAIN (PHOBIUS); NON_CYTOPLASMIC_DOMAIN (PHOBIUS); TRANSMEMBRANE (PHOBIUS); TMhelix (TMHMM); TMhelix (TMHMM)	no GO terms	no GO terms
FOCC012626	1150	KAE8741840	3-L1	-1.45087	1.14582e-07	527.687	210.449	DOWN	glutathione S-transferase 1-like	20	1.35831e-152	67.38	1	F:GO:0005515	F:protein binding	NA	NA	G3DSA:1.20.1050.10 (GENE3D); PF13410 (PFAM); IPR004045 (PFAM); IPR036249 (G3DSA:3.40.30.GENE3D); PTHR43969:SF8 (PANTHER); PTHR43969 (PANTHER); IPR004045 (PROSITE_PROFILES); IPR010987 (PROSITE_PROFILES); cd03177 (CDD); cd03045 (CDD); IPR036249 (SUPERFAMILY); IPR036282 (SUPERFAMILY)	F:GO:0005515	F:protein binding
FOCC004158	1060	KAE8748991	3-L1	-1.5045	0.0222074	70.3581	26.0245	DOWN	heat shock protein 30C-like	20	1.83361e-115	59.55	0	NA	NA	NA	NA	Coil (COILS); IPR002068 (PFAM); IPR008978 (G3DSA:2.60.40.GENE3D); mobidb-lite (MOBIDB_LITE); PTHR45640 (PANTHER); PTHR45640:SF13 (PANTHER); IPR002068 (PROSITE_PROFILES); cd06526 (CDD); IPR008978 (SUPERFAMILY)	no GO terms	no GO terms
FOCC004088	430	KAE8749181	3-L1	-1.5723	0.00669671	70.8287	26.2204	DOWN	uncharacterized protein LOC113211661	4	5.49914e-47	69.71	0	NA	NA	NA	NA	CYTOPLASMIC_DOMAIN (PHOBIUS); SIGNAL_PEPTIDE_H_REGION (PHOBIUS); NON_CYTOPLASMIC_DOMAIN (PHOBIUS); SIGNAL_PEPTIDE_C_REGION (PHOBIUS); TRANSMEMBRANE (PHOBIUS); SIGNAL_PEPTIDE_N_REGION (PHOBIUS); SIGNAL_PEPTIDE (PHOBIUS); SignalP-TM (SIGNALP_GRAM_POSITIVE); SignalP-TM (SIGNALP_EUK); SignalP-TM (SIGNALP_GRAM_NEGATIVE); TMhelix (TMHMM)	no GO terms	no GO terms
FOCC012265	1700	KAE8742179	3-L1	-1.64832	0.000574062	300.238	100.609	DOWN	myrosinase 1-like	20	0	73.15	2	F:GO:0004553; P:GO:0005975	F:hydrolase activity, hydrolyzing O-glycosyl compounds; P:carbohydrate metabolic process	NA	NA	IPR001360 (PRINTS); IPR001360 (PFAM); G3DSA:3.20.20.80 (GENE3D); IPR001360 (PANTHER); IPR017853 (SUPERFAMILY)	F:GO:0004553; P:GO:0005975	F:hydrolase activity, hydrolyzing O-glycosyl compounds; P:carbohydrate metabolic process
FOCC016021	1541	KAE8738497	3-L1	-1.77986	1.95224e-10	307.662	94.8416	DOWN	myrosinase 1-like	20	0	72.18	2	F:GO:0004553; P:GO:0005975	F:hydrolase activity, hydrolyzing O-glycosyl compounds; P:carbohydrate metabolic process	NA	NA	IPR001360 (PRINTS); G3DSA:3.20.20.80 (GENE3D); G3DSA:3.20.20.80 (GENE3D); IPR001360 (PFAM); mobidb-lite (MOBIDB_LITE); mobidb-lite (MOBIDB_LITE); IPR001360 (PANTHER); IPR018120 (PROSITE_PATTERNS); NON_CYTOPLASMIC_DOMAIN (PHOBIUS); SIGNAL_PEPTIDE (PHOBIUS); SIGNAL_PEPTIDE_H_REGION (PHOBIUS); SIGNAL_PEPTIDE_C_REGION (PHOBIUS); SIGNAL_PEPTIDE_N_REGION (PHOBIUS); SignalP-TM (SIGNALP_GRAM_POSITIVE); S…	F:GO:0004553; P:GO:0005975	F:hydrolase activity, hydrolyzing O-glycosyl compounds; P:carbohydrate metabolic process
FOCC003913	466	KAE8749399	3-L1	-1.787	5.03195e-11	410.68	126.925	DOWN	Cytochrome P450 CYP6	20	3.52316e-110	75	5	F:GO:0004497; F:GO:0005506; F:GO:0016705; F:GO:0020037; P:GO:0055114	F:monooxygenase activity; F:iron ion binding; F:oxidoreductase activity, acting on paired donors, with incorporation or reduction of molecular oxygen; F:heme binding; P:oxidation-reduction process	NA	NA	IPR002402 (PRINTS); IPR001128 (PFAM); IPR036396 (G3DSA:1.10.630.GENE3D); PTHR24292 (PANTHER); PTHR24292:SF93 (PANTHER); IPR036396 (SUPERFAMILY)	F:GO:0004497; F:GO:0005506; F:GO:0016705; F:GO:0020037; P:GO:0055114	F:monooxygenase activity; F:iron ion binding; F:oxidoreductase activity, acting on paired donors, with incorporation or reduction of molecular oxygen; F:heme binding; P:oxidation-reduction process
FOCC017262	226	KAE8737277	3-L1	-1.86074	9.3057e-07	223.599	65.2221	DOWN	Cytochrome P450 CYP6	4	2.86198e-15	92.65	0	NA	NA	NA	NA	SIGNAL_PEPTIDE_C_REGION (PHOBIUS); SIGNAL_PEPTIDE (PHOBIUS); NON_CYTOPLASMIC_DOMAIN (PHOBIUS); SIGNAL_PEPTIDE_H_REGION (PHOBIUS); SIGNAL_PEPTIDE_N_REGION (PHOBIUS); SignalP-noTM (SIGNALP_EUK); TMhelix (TMHMM)	no GO terms	no GO terms
FOCC011070	1196	KAE8743331	3-L1	-1.86316	0.000672055	43.0282	12.8055	DOWN	dopamine N-acetyltransferase-like isoform X2	20	0	54.39	1	F:GO:0016740	F:transferase activity	NA	NA	G3DSA:3.40.630.30 (GENE3D); PTHR20905:SF5 (PANTHER); PTHR20905 (PANTHER); IPR016181 (SUPERFAMILY)	no GO terms	no GO terms
FOCC003912	1342	KAE8749398	3-L1	-1.8669	1.2954e-09	920.792	271.172	DOWN	Cytochrome P450 CYP6	20	2.1433e-150	74.98	5	F:GO:0005506; C:GO:0016020; F:GO:0016705; F:GO:0020037; P:GO:0055114	F:iron ion binding; C:membrane; F:oxidoreductase activity, acting on paired donors, with incorporation or reduction of molecular oxygen; F:heme binding; P:oxidation-reduction process	NA	NA	IPR002401 (PRINTS); IPR001128 (PRINTS); IPR001128 (PFAM); IPR036396 (G3DSA:1.10.630.GENE3D); PTHR24292 (PANTHER); PTHR24292:SF54 (PANTHER); IPR017972 (PROSITE_PATTERNS); IPR036396 (SUPERFAMILY)	F:GO:0005506; F:GO:0016705; F:GO:0020037; P:GO:0055114	F:iron ion binding; F:oxidoreductase activity, acting on paired donors, with incorporation or reduction of molecular oxygen; F:heme binding; P:oxidation-reduction process
FOCC014240	1914	KAE8740256	3-L1	-1.88548	4.09794e-05	1666.3	488.808	DOWN	glucose dehydrogenase [FAD, quinone]	20	0	62.06	3	F:GO:0016614; F:GO:0050660; P:GO:0055114	F:oxidoreductase activity, acting on CH-OH group of donors; F:flavin adenine dinucleotide binding; P:oxidation-reduction process	NA	NA	G3DSA:1.10.1220.110 (GENE3D); IPR012132 (PIRSF); G3DSA:3.30.410.40 (GENE3D); IPR036188 (G3DSA:3.50.50.GENE3D); IPR027424 (G3DSA:4.10.450.GENE3D); IPR007867 (PFAM); IPR000172 (PFAM); PTHR11552 (PANTHER); IPR000172 (PROSITE_PATTERNS); NON_CYTOPLASMIC_DOMAIN (PHOBIUS); CYTOPLASMIC_DOMAIN (PHOBIUS); TRANSMEMBRANE (PHOBIUS); IPR036188 (SUPERFAMILY); SSF54373 (SUPERFAMILY)	F:GO:0016614; F:GO:0050660; P:GO:0055114	F:oxidoreductase activity, acting on CH-OH group of donors; F:flavin adenine dinucleotide binding; P:oxidation-reduction process
FOCC017261	229	KAE8737276	3-L1	-1.90074	1.21418e-07	114.833	32.8692	DOWN	Cytochrome P450 6a2	19	5.69952e-48	70.35	5	F:GO:0005506; C:GO:0016020; F:GO:0016705; F:GO:0020037; P:GO:0055114	F:iron ion binding; C:membrane; F:oxidoreductase activity, acting on paired donors, with incorporation or reduction of molecular oxygen; F:heme binding; P:oxidation-reduction process	NA	NA	SignalP-noTM (SIGNALP_EUK); IPR036396 (SUPERFAMILY)	F:GO:0005506; F:GO:0016705; F:GO:0020037; P:GO:0055114	F:iron ion binding; F:oxidoreductase activity, acting on paired donors, with incorporation or reduction of molecular oxygen; F:heme binding; P:oxidation-reduction process
FOCC006962	1152	KAE8746290	3-L1	-1.91056	0.00866518	33.8859	9.47854	DOWN	heat shock protein 68-like	20	0	86.54	1	F:GO:0005524	F:ATP binding	NA	NA	Coil (COILS); Coil (COILS); PR00301 (PRINTS); IPR029047 (G3DSA:2.60.34.GENE3D); IPR013126 (PFAM); G3DSA:3.30.420.40 (GENE3D); IPR029048 (G3DSA:1.20.1270.GENE3D); mobidb-lite (MOBIDB_LITE); mobidb-lite (MOBIDB_LITE); PTHR19375:SF371 (PANTHER); IPR013126 (PANTHER); IPR013126 (PANTHER); IPR018181 (PROSITE_PATTERNS); IPR043129 (SUPERFAMILY); IPR029048 (SUPERFAMILY); IPR029047 (SUPERFAMILY)	no GO terms	no GO terms
FOCC002291	2152	KAE8750863	3-L1	-1.96271	0.00818156	3.32166	0.928451	DOWN	phospholipase B1, membrane-associated	17	0	70.32	1	F:GO:0004620	F:phospholipase activity	NA	NA	IPR001087 (PFAM); IPR036514 (G3DSA:3.40.50.GENE3D); PTHR21325:SF31 (PANTHER); IPR038885 (PANTHER); SIGNAL_PEPTIDE_C_REGION (PHOBIUS); SIGNAL_PEPTIDE_N_REGION (PHOBIUS); SIGNAL_PEPTIDE_H_REGION (PHOBIUS); SIGNAL_PEPTIDE (PHOBIUS); NON_CYTOPLASMIC_DOMAIN (PHOBIUS); IPR035547 (CDD); SignalP-noTM (SIGNALP_GRAM_NEGATIVE); SignalP-noTM (SIGNALP_EUK); SignalP-TM (SIGNALP_GRAM_POSITIVE); SSF52266 (SUPERF…	F:GO:0004620; F:GO:0016788	F:phospholipase activity; F:hydrolase activity, acting on ester bonds
FOCC004518	2130	KAE8748715	3-L1	-1.99152	8.34282e-09	53.1943	14.5201	DOWN	glucose dehydrogenase [FAD, quinone]-like	18	0	64.5	3	F:GO:0016614; F:GO:0050660; P:GO:0055114	F:oxidoreductase activity, acting on CH-OH group of donors; F:flavin adenine dinucleotide binding; P:oxidation-reduction process	NA	NA	IPR000172 (PFAM); G3DSA:3.30.560.10 (GENE3D); IPR007867 (PFAM); IPR012132 (PIRSF); IPR036188 (G3DSA:3.50.50.GENE3D); PTHR11552 (PANTHER); IPR036188 (SUPERFAMILY); SSF54373 (SUPERFAMILY)	F:GO:0016614; F:GO:0050660; P:GO:0055114	F:oxidoreductase activity, acting on CH-OH group of donors; F:flavin adenine dinucleotide binding; P:oxidation-reduction process
FOCC000766	2664	KAE8752644	3-L1	-2.0787	1.35146e-05	1880.71	485.861	DOWN	pancreatic lipase-related protein 2-like	18	0	63.94	2	P:GO:0006629; F:GO:0052689	P:lipid metabolic process; F:carboxylic ester hydrolase activity	EC:3.1.1.1	Carboxylesterase	IPR000734 (PRINTS); IPR001251 (SMART); IPR013818 (PFAM); IPR001251 (PFAM); IPR029058 (G3DSA:3.40.50.GENE3D); IPR036865 (G3DSA:3.40.525.GENE3D); IPR000734 (PANTHER); SIGNAL_PEPTIDE_H_REGION (PHOBIUS); NON_CYTOPLASMIC_DOMAIN (PHOBIUS); SIGNAL_PEPTIDE_N_REGION (PHOBIUS); SIGNAL_PEPTIDE (PHOBIUS); SIGNAL_PEPTIDE_C_REGION (PHOBIUS); IPR001251 (PROSITE_PROFILES); IPR001251 (CDD); IPR033906 (CDD); Signa…	P:GO:0006629; F:GO:0052689	P:lipid metabolic process; F:carboxylic ester hydrolase activity
FOCC000537	349	KAE8752799	3-L1	-2.12565	0.000277788	1405.5	359.055	DOWN	putative salivary gland protein 19	11	6.70277e-55	75.33	0	NA	NA	NA	NA	NON_CYTOPLASMIC_DOMAIN (PHOBIUS); SIGNAL_PEPTIDE_C_REGION (PHOBIUS); SIGNAL_PEPTIDE_N_REGION (PHOBIUS); SIGNAL_PEPTIDE_H_REGION (PHOBIUS); SIGNAL_PEPTIDE (PHOBIUS); SignalP-noTM (SIGNALP_EUK); SignalP-TM (SIGNALP_GRAM_POSITIVE); SignalP-noTM (SIGNALP_GRAM_NEGATIVE)	no GO terms	no GO terms
FOCC012858	1639	KAE8741606	3-L1	-2.28544	7.69446e-10	305.369	68.6719	DOWN	myrosinase 1-like	19	0	64.06	2	F:GO:0004553; P:GO:0005975	F:hydrolase activity, hydrolyzing O-glycosyl compounds; P:carbohydrate metabolic process	NA	NA	IPR001360 (PRINTS); G3DSA:3.20.20.80 (GENE3D); IPR001360 (PFAM); mobidb-lite (MOBIDB_LITE); IPR001360 (PANTHER); SIGNAL_PEPTIDE_C_REGION (PHOBIUS); NON_CYTOPLASMIC_DOMAIN (PHOBIUS); SIGNAL_PEPTIDE_H_REGION (PHOBIUS); SIGNAL_PEPTIDE (PHOBIUS); SIGNAL_PEPTIDE_N_REGION (PHOBIUS); IPR017853 (SUPERFAMILY)	F:GO:0004553; P:GO:0005975	F:hydrolase activity, hydrolyzing O-glycosyl compounds; P:carbohydrate metabolic process
FOCC006127	1419	KAE8747129	3-L1	-2.35578	8.77772e-07	10.39	2.21471	DOWN	myrosinase 1-like	20	0	61.18	2	F:GO:0004553; P:GO:0005975	F:hydrolase activity, hydrolyzing O-glycosyl compounds; P:carbohydrate metabolic process	NA	NA	IPR001360 (PRINTS); IPR001360 (PFAM); G3DSA:3.20.20.80 (GENE3D); IPR001360 (PANTHER); IPR018120 (PROSITE_PATTERNS); IPR017853 (SUPERFAMILY)	F:GO:0004553; P:GO:0005975	F:hydrolase activity, hydrolyzing O-glycosyl compounds; P:carbohydrate metabolic process
FOCC014170	408	KAE8740322	3-L1	-2.45196	3.56048e-08	439.054	89.4388	DOWN	putative salivary gland protein 19	7	1.34105e-48	69.34	0	NA	NA	NA	NA	SIGNAL_PEPTIDE_C_REGION (PHOBIUS); NON_CYTOPLASMIC_DOMAIN (PHOBIUS); SIGNAL_PEPTIDE_N_REGION (PHOBIUS); SIGNAL_PEPTIDE_H_REGION (PHOBIUS); SIGNAL_PEPTIDE (PHOBIUS); SignalP-TM (SIGNALP_GRAM_POSITIVE); SignalP-noTM (SIGNALP_GRAM_NEGATIVE); SignalP-noTM (SIGNALP_EUK)	no GO terms	no GO terms
FOCC006994	603	KAE8746322	3-L1	-2.46223	0	314.318	63.2044	DOWN	glutathione S-transferase-like	20	1.47011e-80	82.87	2	F:GO:0016740; F:GO:0016853	F:transferase activity; F:isomerase activity	NA	NA	mobidb-lite (MOBIDB_LITE); mobidb-lite (MOBIDB_LITE)	no GO terms	no GO terms
FOCC005613	506	KAE8747634	3-L1	-2.59916	1.12856e-09	59.7867	10.834	DOWN	prostaglandin reductase 1	19	3.79524e-58	74.39	1	F:GO:0016628	F:oxidoreductase activity, acting on the CH-CH group of donors, NAD or NADP as acceptor	NA	NA	G3DSA:3.90.180.10 (GENE3D); PTHR43205 (PANTHER); PTHR43205:SF7 (PANTHER); SIGNAL_PEPTIDE (PHOBIUS); SIGNAL_PEPTIDE_C_REGION (PHOBIUS); SIGNAL_PEPTIDE_H_REGION (PHOBIUS); NON_CYTOPLASMIC_DOMAIN (PHOBIUS); SIGNAL_PEPTIDE_N_REGION (PHOBIUS); IPR011032 (SUPERFAMILY)	no GO terms	no GO terms
FOCC005611	650	KAE8747632	3-L1	-2.66893	6.72237e-09	30.5297	5.21233	DOWN	Prostaglandin reductase 1	20	5.41875e-142	62.81	5	C:GO:0005737; F:GO:0016491; F:GO:0032440; F:GO:0047522; P:GO:0055114	C:cytoplasm; F:oxidoreductase activity; F:2-alkenal reductase [NAD(P)+] activity; F:15-oxoprostaglandin 13-oxidase activity; P:oxidation-reduction process	NA	NA	G3DSA:3.90.180.10 (GENE3D); G3DSA:3.40.50.720 (GENE3D); PTHR43205:SF7 (PANTHER); PTHR43205 (PANTHER); IPR036291 (SUPERFAMILY); IPR011032 (SUPERFAMILY)	no GO terms	no GO terms
FOCC007468	1054	KAE8745821	3-L1	-2.80259	2.67231e-13	168.913	26.158	DOWN	transmembrane protease serine 4-like	20	0	66.03	2	F:GO:0004252; P:GO:0006508	F:serine-type endopeptidase activity; P:proteolysis	EC:3.4.21	Acting on peptide bonds (peptidases)	IPR001254 (SMART); IPR001254 (PFAM); G3DSA:2.40.10.10 (GENE3D); G3DSA:2.40.10.10 (GENE3D); mobidb-lite (MOBIDB_LITE); PTHR24276 (PANTHER); SIGNAL_PEPTIDE_C_REGION (PHOBIUS); SIGNAL_PEPTIDE_N_REGION (PHOBIUS); NON_CYTOPLASMIC_DOMAIN (PHOBIUS); SIGNAL_PEPTIDE_H_REGION (PHOBIUS); SIGNAL_PEPTIDE (PHOBIUS); IPR001254 (PROSITE_PROFILES); SignalP-noTM (SIGNALP_EUK); IPR009003 (SUPERFAMILY); IPR009003 (S…	F:GO:0004252; P:GO:0006508	F:serine-type endopeptidase activity; P:proteolysis
FOCC006963	972	KAE8746290	3-L1	-2.81713	0.0222074	2.89265	0.415607	DOWN	heat shock protein 68-like	19	0	88.76	1	F:GO:0005524	F:ATP binding	NA	NA	Coil (COILS); PR00301 (PRINTS); IPR029048 (G3DSA:1.20.1270.GENE3D); IPR029047 (G3DSA:2.60.34.GENE3D); IPR013126 (PFAM); G3DSA:3.30.420.40 (GENE3D); PTHR19375:SF371 (PANTHER); IPR013126 (PANTHER); IPR043129 (SUPERFAMILY); IPR029047 (SUPERFAMILY); IPR029048 (SUPERFAMILY)	no GO terms	no GO terms
FOCC013619	903	KAE8740873	3-L1	-2.95399	1.35146e-05	11.3835	1.64401	DOWN	myrosinase 1-like	20	0	70.2	2	F:GO:0004553; P:GO:0005975	F:hydrolase activity, hydrolyzing O-glycosyl compounds; P:carbohydrate metabolic process	NA	NA	G3DSA:3.20.20.80 (GENE3D); IPR001360 (PFAM); IPR001360 (PANTHER); IPR017853 (SUPERFAMILY)	F:GO:0004553; P:GO:0005975	F:hydrolase activity, hydrolyzing O-glycosyl compounds; P:carbohydrate metabolic process
FOCC006468	1289	KAE8746830	3-L1	-2.96778	2.49415e-12	268.527	38.0495	DOWN	myrosinase 1-like	20	0	67.09	2	F:GO:0004553; P:GO:0005975	F:hydrolase activity, hydrolyzing O-glycosyl compounds; P:carbohydrate metabolic process	NA	NA	IPR001360 (PRINTS); IPR001360 (PFAM); G3DSA:3.20.20.80 (GENE3D); G3DSA:3.20.20.80 (GENE3D); IPR001360 (PANTHER); SIGNAL_PEPTIDE_H_REGION (PHOBIUS); SIGNAL_PEPTIDE (PHOBIUS); NON_CYTOPLASMIC_DOMAIN (PHOBIUS); SIGNAL_PEPTIDE_N_REGION (PHOBIUS); SIGNAL_PEPTIDE_C_REGION (PHOBIUS); IPR017853 (SUPERFAMILY)	F:GO:0004553; P:GO:0005975	F:hydrolase activity, hydrolyzing O-glycosyl compounds; P:carbohydrate metabolic process
FOCC004750	435	KAE8748574	3-L1	-3.05385	0	1223.68	163.509	DOWN	uncharacterized protein LOC113212282	12	2.76581e-62	68.58	0	NA	NA	NA	NA	SIGNAL_PEPTIDE_H_REGION (PHOBIUS); SIGNAL_PEPTIDE_C_REGION (PHOBIUS); NON_CYTOPLASMIC_DOMAIN (PHOBIUS); SIGNAL_PEPTIDE (PHOBIUS); SIGNAL_PEPTIDE_N_REGION (PHOBIUS); PS51257 (PROSITE_PROFILES); SignalP-noTM (SIGNALP_GRAM_NEGATIVE); SignalP-noTM (SIGNALP_EUK); SignalP-TM (SIGNALP_GRAM_POSITIVE); TMhelix (TMHMM)	no GO terms	no GO terms
FOCC014925	2109	KAE8739582	3-L1	-3.35784	0	81.366	8.75466	DOWN	myrosinase 1-like	20	0	73.4	2	F:GO:0004553; P:GO:0005975	F:hydrolase activity, hydrolyzing O-glycosyl compounds; P:carbohydrate metabolic process	NA	NA	IPR001360 (PRINTS); G3DSA:3.20.20.80 (GENE3D); IPR001360 (PFAM); IPR001360 (PANTHER); CYTOPLASMIC_DOMAIN (PHOBIUS); NON_CYTOPLASMIC_DOMAIN (PHOBIUS); SIGNAL_PEPTIDE (PHOBIUS); SIGNAL_PEPTIDE_C_REGION (PHOBIUS); TRANSMEMBRANE (PHOBIUS); SIGNAL_PEPTIDE_N_REGION (PHOBIUS); SIGNAL_PEPTIDE_H_REGION (PHOBIUS); SignalP-noTM (SIGNALP_EUK); IPR017853 (SUPERFAMILY)	F:GO:0004553; P:GO:0005975	F:hydrolase activity, hydrolyzing O-glycosyl compounds; P:carbohydrate metabolic process
FOCC014171	418	KAE8740323	3-L1	-3.48463	5.22851e-07	375.64	38.0146	DOWN	putative salivary gland protein 19	9	5.20702e-49	67.66	0	NA	NA	NA	NA	SIGNAL_PEPTIDE (PHOBIUS); SIGNAL_PEPTIDE_N_REGION (PHOBIUS); NON_CYTOPLASMIC_DOMAIN (PHOBIUS); SIGNAL_PEPTIDE_C_REGION (PHOBIUS); SIGNAL_PEPTIDE_H_REGION (PHOBIUS); SignalP-noTM (SIGNALP_EUK); SignalP-TM (SIGNALP_GRAM_POSITIVE); SignalP-noTM (SIGNALP_GRAM_NEGATIVE)	no GO terms	no GO terms
FOCC000301	405	KAE8752956	3-L1	-3.62754	0	66.9105	6.07144	DOWN	uncharacterized protein LOC113210730	10	4.34599e-74	64.55	0	NA	NA	NA	NA	SIGNAL_PEPTIDE_H_REGION (PHOBIUS); SIGNAL_PEPTIDE (PHOBIUS); SIGNAL_PEPTIDE_N_REGION (PHOBIUS); NON_CYTOPLASMIC_DOMAIN (PHOBIUS); SIGNAL_PEPTIDE_C_REGION (PHOBIUS); PS51257 (PROSITE_PROFILES); SignalP-noTM (SIGNALP_EUK); SignalP-noTM (SIGNALP_GRAM_NEGATIVE); SignalP-TM (SIGNALP_GRAM_POSITIVE)	no GO terms	no GO terms
FOCC004752	432	KAE8748576	3-L1	-3.69199	5.22851e-07	13.1997	1.11252	DOWN	hypothetical protein FOCC_FOCC004752, partial	12	8.54128e-101	74.02	0	NA	NA	NA	NA	NON_CYTOPLASMIC_DOMAIN (PHOBIUS); SIGNAL_PEPTIDE_N_REGION (PHOBIUS); SIGNAL_PEPTIDE_C_REGION (PHOBIUS); SIGNAL_PEPTIDE (PHOBIUS); SIGNAL_PEPTIDE_H_REGION (PHOBIUS); PS51257 (PROSITE_PROFILES); SignalP-noTM (SIGNALP_EUK); SignalP-TM (SIGNALP_GRAM_POSITIVE); SignalP-noTM (SIGNALP_GRAM_NEGATIVE); TMhelix (TMHMM)	no GO terms	no GO terms
FOCC004751	587	KAE8748575	3-L1	-4.25024	0	42.2325	2.51023	DOWN	hypothetical protein FOCC_FOCC004751	10	3.93699e-121	77.18	0	NA	NA	NA	NA	no IPS match	no IPS match	no IPS match
FOCC000302	445	KAE8752957	3-L1	-4.25048	1.8847e-07	18.368	1.05514	DOWN	hypothetical protein FOCC_FOCC000302, partial	10	7.99623e-72	66.84	0	NA	NA	NA	NA	SIGNAL_PEPTIDE (PHOBIUS); SIGNAL_PEPTIDE_N_REGION (PHOBIUS); NON_CYTOPLASMIC_DOMAIN (PHOBIUS); SIGNAL_PEPTIDE_H_REGION (PHOBIUS); SIGNAL_PEPTIDE_C_REGION (PHOBIUS); SignalP-noTM (SIGNALP_GRAM_NEGATIVE); SignalP-TM (SIGNALP_GRAM_POSITIVE); SignalP-noTM (SIGNALP_EUK)	no GO terms	no GO terms
FOCC002062	1288	KAE8751234	3-L1	-5.01625	0	96.0839	3.24328	DOWN	venom carboxylesterase-6-like	19	2.49894e-156	80.12	2	C:GO:0005615; F:GO:0052689	C:extracellular space; F:carboxylic ester hydrolase activity	EC:3.1.1.1	Carboxylesterase	IPR029058 (G3DSA:3.40.50.GENE3D); IPR002018 (PFAM); IPR029058 (G3DSA:3.40.50.GENE3D); PTHR43142:SF1 (PANTHER); PTHR43142:SF1 (PANTHER); PTHR43142 (PANTHER); PTHR43142 (PANTHER); IPR019826 (PROSITE_PATTERNS); NON_CYTOPLASMIC_DOMAIN (PHOBIUS); CYTOPLASMIC_DOMAIN (PHOBIUS); TRANSMEMBRANE (PHOBIUS); IPR029058 (SUPERFAMILY)	no GO terms	no GO terms
FOCC012858	1639	KAE8741606	24-L2	-1.38711	2.05847e-05	134.515	52.121	DOWN	myrosinase 1-like	19	0	64.06	2	F:GO:0004553; P:GO:0005975	F:hydrolase activity, hydrolyzing O-glycosyl compounds; P:carbohydrate metabolic process	NA	NA	IPR001360 (PRINTS); G3DSA:3.20.20.80 (GENE3D); IPR001360 (PFAM); mobidb-lite (MOBIDB_LITE); IPR001360 (PANTHER); SIGNAL_PEPTIDE_C_REGION (PHOBIUS); NON_CYTOPLASMIC_DOMAIN (PHOBIUS); SIGNAL_PEPTIDE_H_REGION (PHOBIUS); SIGNAL_PEPTIDE (PHOBIUS); SIGNAL_PEPTIDE_N_REGION (PHOBIUS); IPR017853 (SUPERFAMILY)	F:GO:0004553; P:GO:0005975	F:hydrolase activity, hydrolyzing O-glycosyl compounds; P:carbohydrate metabolic process
FOCC015174	3803	KAE8739325	24-L2	-1.95705	0.0127721	0.90192	0.227927	DOWN	transcriptional regulator ATRX-like isoform X1	20	0	77.12	1	F:GO:0005524	F:ATP binding	NA	NA	Coil (COILS); IPR001650 (SMART); IPR014001 (SMART); IPR001650 (PFAM); IPR000330 (PFAM); IPR038718 (G3DSA:3.40.50.GENE3D); mobidb-lite (MOBIDB_LITE); mobidb-lite (MOBIDB_LITE); mobidb-lite (MOBIDB_LITE); mobidb-lite (MOBIDB_LITE); PTHR45797 (PANTHER); PTHR45797:SF1 (PANTHER); NON_CYTOPLASMIC_DOMAIN (PHOBIUS); TRANSMEMBRANE (PHOBIUS); CYTOPLASMIC_DOMAIN (PHOBIUS); IPR014001 (PROSITE_PROFILES); IPR0…	F:GO:0005524	F:ATP binding
FOCC015182	1575	KAE8739333	24-L2	-2.1344	0.0032892	10.0798	2.26984	DOWN	hypothetical protein FOCC_FOCC015182	1	7.32286e-78	100	0	NA	NA	NA	NA	TRANSMEMBRANE (PHOBIUS); CYTOPLASMIC_DOMAIN (PHOBIUS); NON_CYTOPLASMIC_DOMAIN (PHOBIUS); TMhelix (TMHMM); TMhelix (TMHMM)	no GO terms	no GO terms
FOCC015649	3120	KAE8738864	24-L2	-2.51313	0.0266204	0.79018	0.137819	DOWN	hypothetical protein FOCC_FOCC015649	20	3.1081e-39	56.45	2	C:GO:0016020; C:GO:0016021	C:membrane; C:integral component of membrane	NA	NA	no IPS match	no IPS match	no IPS match
FOCC015178	1798	KAE8739329	24-L2	-2.74758	0.00411552	1.55376	0.223902	DOWN	death-associated inhibitor of apoptosis 1-like isoform X2	20	0	68.2	0	NA	NA	NA	NA	IPR001370 (SMART); G3DSA:1.10.1170.10 (GENE3D); IPR013083 (G3DSA:3.30.40.GENE3D); IPR001370 (PFAM); G3DSA:1.10.1170.10 (GENE3D); PF13920 (PFAM); mobidb-lite (MOBIDB_LITE); mobidb-lite (MOBIDB_LITE); PTHR10044 (PANTHER); PTHR10044:SF110 (PANTHER); IPR001370 (PROSITE_PATTERNS); IPR001370 (PROSITE_PROFILES); IPR001370 (PROSITE_PROFILES); IPR001841 (PROSITE_PROFILES); IPR001370 (CDD); IPR001370 (CDD)…	no GO terms	no GO terms
FOCC004067	1411	KAE8749160	24-L2	-7.39746	0.0168813	3.83892	0.0154229	DOWN	Foot protein 1 variant 2	2	3.32118e-20	74	0	NA	NA	NA	NA	Coil (COILS); CYTOPLASMIC_DOMAIN (PHOBIUS); NON_CYTOPLASMIC_DOMAIN (PHOBIUS); TRANSMEMBRANE (PHOBIUS)	no GO terms	no GO terms
FOCC012492	2637	KAE8741363	24-L2	-4.42996	0.0459629	2.76381	0.136897	DOWN	hypothetical protein FOCC_FOCC013062 or hyp protein FOCC_FOCC012492	20	0	60.64	0	NA	NA	NA	NA	mobidb-lite (MOBIDB_LITE); mobidb-lite (MOBIDB_LITE); PTHR33053 (PANTHER)	no GO terms	no GO terms
FOCC008657	3855	KAE8744749	48-L2	1.40242	0.0208321	3.73757	12.4292	UP	EcKinase 1	20	0	51.27	3	C:GO:0016020; C:GO:0016021; F:GO:0016740	C:membrane; C:integral component of membrane; F:transferase activity	NA	NA	IPR015897 (SMART); IPR004119 (PFAM); G3DSA:1.10.510.10 (GENE3D); PTHR11012 (PANTHER); PTHR11012:SF47 (PANTHER); CYTOPLASMIC_DOMAIN (PHOBIUS); TRANSMEMBRANE (PHOBIUS); TRANSMEMBRANE (PHOBIUS); NON_CYTOPLASMIC_DOMAIN (PHOBIUS); NON_CYTOPLASMIC_DOMAIN (PHOBIUS); IPR011009 (SUPERFAMILY)	no GO terms	no GO terms
FOCC012053	2904	KAE8742366	48-L2	1.77656	0.00924167	1.68944	6.791	UP	zinc finger protein 665-like isoform X3	20	2.54935e-98	62.35	1	F:GO:0003676	F:nucleic acid binding	NA	NA	IPR013087 (SMART); IPR013087 (PFAM); G3DSA:3.30.160.60 (GENE3D); G3DSA:3.30.160.60 (GENE3D); PTHR24404 (PANTHER); PTHR24404:SF49 (PANTHER); IPR013087 (PROSITE_PATTERNS); IPR013087 (PROSITE_PATTERNS); IPR013087 (PROSITE_PROFILES); IPR013087 (PROSITE_PROFILES); IPR013087 (PROSITE_PROFILES); IPR036236 (SUPERFAMILY)	F:GO:0003676	F:nucleic acid binding
FOCC015553	1896	KAE8738953	48-L2	1.53172	0.0317847	2.48084	8.3732	UP	dynamin-1-like protein isoform X1	20	0	63.46	2	F:GO:0003924; F:GO:0005525	F:GTPase activity; F:GTP binding	EC:3.6.1.15	Nucleoside-triphosphate phosphatase	Coil (COILS); IPR001401 (SMART); IPR022812 (PFAM); G3DSA:3.40.50.300 (GENE3D); IPR003130 (PFAM); IPR000375 (PFAM); IPR022812 (PANTHER); IPR020850 (PROSITE_PROFILES); IPR030381 (PROSITE_PROFILES); IPR001401 (CDD); IPR027417 (SUPERFAMILY)	F:GO:0003924; F:GO:0005525	F:GTPase activity; F:GTP binding
FOCC007139	630	KAE8746138	48-L2	-5.05681	0.00297043	3.67703	0.113828	DOWN	glycine-rich cell wall structural protein-like	3	6.79138e-76	100	0	NA	NA	NA	NA	mobidb-lite (MOBIDB_LITE); SIGNAL_PEPTIDE_C_REGION (PHOBIUS); SIGNAL_PEPTIDE_N_REGION (PHOBIUS); SIGNAL_PEPTIDE_H_REGION (PHOBIUS); NON_CYTOPLASMIC_DOMAIN (PHOBIUS); SIGNAL_PEPTIDE (PHOBIUS)	no GO terms	no GO terms
FOCC016236	2703	KAE8738291	48-L2	-1.87149	0.00539457	24.0332	7.95359	DOWN	predicted protein	20	0	56.45	2	F:GO:0003743; P:GO:0006413	F:translation initiation factor activity; P:translational initiation	NA	NA	mobidb-lite (MOBIDB_LITE); mobidb-lite (MOBIDB_LITE); mobidb-lite (MOBIDB_LITE); mobidb-lite (MOBIDB_LITE); mobidb-lite (MOBIDB_LITE); mobidb-lite (MOBIDB_LITE); mobidb-lite (MOBIDB_LITE); mobidb-lite (MOBIDB_LITE); mobidb-lite (MOBIDB_LITE); mobidb-lite (MOBIDB_LITE); mobidb-lite (MOBIDB_LITE); mobidb-lite (MOBIDB_LITE); mobidb-lite (MOBIDB_LITE); mobidb-lite (MOBIDB_LITE); mobidb-lite (MOBIDB_L…	no GO terms	no GO terms
FOCC006168	1583	KAE8747171	48-L2	-2.72302	0.0373752	2.85054	0.499776	DOWN	ankyrin-3-like isoform X1	20	1.45826e-48	88.93	0	NA	NA	NA	NA	mobidb-lite (MOBIDB_LITE)	no GO terms	no GO terms
FOCC000732	1493	KAE8752610	48-L2	-4.0483	0.00297043	5.61055	0.355425	DOWN	diptericin A	10	0	89.05	2	C:GO:0005576; P:GO:0042742	C:extracellular region; P:defense response to bacterium	NA	NA	Coil (COILS); IPR008546 (PFAM); mobidb-lite (MOBIDB_LITE); mobidb-lite (MOBIDB_LITE); mobidb-lite (MOBIDB_LITE); mobidb-lite (MOBIDB_LITE); TRANSMEMBRANE (PHOBIUS); NON_CYTOPLASMIC_DOMAIN (PHOBIUS); CYTOPLASMIC_DOMAIN (PHOBIUS)	no GO terms	no GO terms
FOCC014810	629	KAE8739716	48-L2	-4.58169	0.0479948	2.04013	0.0734466	DOWN	endocuticle structural glycoprotein SgAbd-8-like	20	1.90658e-111	78.5	1	F:GO:0042302	F:structural constituent of cuticle	NA	NA	IPR000618 (PRINTS); IPR000618 (PFAM); PTHR10380:SF204 (PANTHER); PTHR10380 (PANTHER); IPR031311 (PROSITE_PATTERNS); NON_CYTOPLASMIC_DOMAIN (PHOBIUS); SIGNAL_PEPTIDE_C_REGION (PHOBIUS); SIGNAL_PEPTIDE (PHOBIUS); SIGNAL_PEPTIDE_N_REGION (PHOBIUS); SIGNAL_PEPTIDE_H_REGION (PHOBIUS); IPR000618 (PROSITE_PROFILES); SignalP-noTM (SIGNALP_EUK)	F:GO:0042302	F:structural constituent of cuticle
FOCC001020	1579	KAE8752227	48-L2	-4.71952	3.20232e-06	9.80966	0.382947	DOWN	skin secretory protein xP2-like	7	3.25514e-31	81.63	0	NA	NA	NA	NA	PTHR47771 (PANTHER); NON_CYTOPLASMIC_DOMAIN (PHOBIUS); SIGNAL_PEPTIDE_H_REGION (PHOBIUS); SIGNAL_PEPTIDE_C_REGION (PHOBIUS); SIGNAL_PEPTIDE_N_REGION (PHOBIUS); SIGNAL_PEPTIDE (PHOBIUS); SignalP-noTM (SIGNALP_EUK); SignalP-TM (SIGNALP_GRAM_POSITIVE); SignalP-noTM (SIGNALP_GRAM_NEGATIVE)	no GO terms	no GO terms
FOCC014805	622	KAE8739711	48-L2	-4.98294	4.82792e-06	12.8582	0.424264	DOWN	endocuticle structural glycoprotein SgAbd-8-like	20	1.60698e-105	79.03	1	F:GO:0042302	F:structural constituent of cuticle	NA	NA	IPR000618 (PRINTS); IPR000618 (PFAM); PTHR10380:SF204 (PANTHER); PTHR10380 (PANTHER); IPR031311 (PROSITE_PATTERNS); SIGNAL_PEPTIDE_C_REGION (PHOBIUS); SIGNAL_PEPTIDE (PHOBIUS); SIGNAL_PEPTIDE_H_REGION (PHOBIUS); NON_CYTOPLASMIC_DOMAIN (PHOBIUS); SIGNAL_PEPTIDE_N_REGION (PHOBIUS); IPR000618 (PROSITE_PROFILES); SignalP-noTM (SIGNALP_EUK); SignalP-noTM (SIGNALP_GRAM_NEGATIVE)	F:GO:0042302	F:structural constituent of cuticle
FOCC016782	1029	KAE8737751	48-L2	-5.22602	0.0327074	2.1741	0.0498785	DOWN	Farnesyl pyrophosphate synthase	20	0	67.74	2	P:GO:0008299; F:GO:0016765	P:isoprenoid biosynthetic process; F:transferase activity, transferring alkyl or aryl (other than methyl) groups	NA	NA	IPR000092 (PFAM); IPR008949 (G3DSA:1.10.600.GENE3D); IPR039702 (PANTHER); PTHR11525:SF0 (PANTHER); IPR033749 (PROSITE_PATTERNS); IPR008949 (SUPERFAMILY)	P:GO:0008299; F:GO:0016765	P:isoprenoid biosynthetic process; F:transferase activity, transferring alkyl or aryl (other than methyl) groups
FOCC001002	2211	KAE8752209	48-L2	-5.37655	7.1587e-07	5.66331	0.146028	DOWN	hypothetical protein FOCC_FOCC001002	3	0	98.3	0	NA	NA	NA	NA	mobidb-lite (MOBIDB_LITE); mobidb-lite (MOBIDB_LITE); PTHR47771 (PANTHER)	no GO terms	no GO terms
FOCC016551	2455	KAE8737979	48-L2	-1.99742	0.0376926	1.11454	0.311851	DOWN	hypothetical protein FOCC_FOCC016551	2	0	100	0	NA	NA	NA	NA	mobidb-lite (MOBIDB_LITE); mobidb-lite (MOBIDB_LITE); mobidb-lite (MOBIDB_LITE); mobidb-lite (MOBIDB_LITE); mobidb-lite (MOBIDB_LITE); mobidb-lite (MOBIDB_LITE); SIGNAL_PEPTIDE_N_REGION (PHOBIUS); SIGNAL_PEPTIDE (PHOBIUS); NON_CYTOPLASMIC_DOMAIN (PHOBIUS); SIGNAL_PEPTIDE_H_REGION (PHOBIUS); SIGNAL_PEPTIDE_C_REGION (PHOBIUS); SignalP-noTM (SIGNALP_GRAM_NEGATIVE); SignalP-TM (SIGNALP_GRAM_POSITIVE)…	no GO terms	no GO terms
FOCC002122	1909	KAE8751037	48-L2	-2.00024	0.0400638	1.5713	0.477918	DOWN	hypothetical protein FOCC_FOCC002122, partial	1	9.0216e-21	100	0	NA	NA	NA	NA	mobidb-lite (MOBIDB_LITE); mobidb-lite (MOBIDB_LITE)	no GO terms	no GO terms
FOCC017055	602	KAE8737481	48-L2	-2.16978	0.0208321	6.89995	1.70733	DOWN	hypothetical protein FOCC_FOCC017055	1	3.24344e-08	100	0	NA	NA	NA	NA	TMhelix (TMHMM)	no GO terms	no GO terms
FOCC003365	786	KAE8749896	48-L2	-2.40634	0.0491298	1.77128	0.390892	DOWN	uncharacterized protein LOC113204496	17	3.9157e-128	55.85	0	NA	NA	NA	NA	SIGNAL_PEPTIDE_C_REGION (PHOBIUS); SIGNAL_PEPTIDE (PHOBIUS); SIGNAL_PEPTIDE_H_REGION (PHOBIUS); NON_CYTOPLASMIC_DOMAIN (PHOBIUS); SIGNAL_PEPTIDE_N_REGION (PHOBIUS); SignalP-noTM (SIGNALP_EUK); TMhelix (TMHMM)	no GO terms	no GO terms
FOCC013236	1493	KAE8741249	48-L2	-2.65215	0.0490199	0.879423	0.157903	DOWN	acyl-CoA Delta(11) desaturase-like	20	0	73.56	4	P:GO:0006629; C:GO:0016020; F:GO:0016717; P:GO:0055114	P:lipid metabolic process; C:membrane; F:oxidoreductase activity, acting on paired donors, with oxidation of a pair of donors resulting in the reduction of molecular oxygen to two molecules of water; P:oxidation-reduction process	EC:1.14.19	Acting on paired donors, with incorporation or reduction of molecular oxygen. The oxygen incorporated need not be derived from O(2)	IPR015876 (PRINTS); IPR005804 (PFAM); PTHR11351:SF21 (PANTHER); IPR015876 (PANTHER); CYTOPLASMIC_DOMAIN (PHOBIUS); TRANSMEMBRANE (PHOBIUS); NON_CYTOPLASMIC_DOMAIN (PHOBIUS); TRANSMEMBRANE (PHOBIUS); NON_CYTOPLASMIC_DOMAIN (PHOBIUS); CYTOPLASMIC_DOMAIN (PHOBIUS); CYTOPLASMIC_DOMAIN (PHOBIUS); TRANSMEMBRANE (PHOBIUS); TRANSMEMBRANE (PHOBIUS); IPR015876 (CDD); TMhelix (TMHMM); TMhelix (TMHMM); TMhel…	P:GO:0006629; F:GO:0016717; P:GO:0055114	P:lipid metabolic process; F:oxidoreductase activity, acting on paired donors, with oxidation of a pair of donors resulting in the reduction of molecular oxygen to two molecules of water; P:oxidation-reduction process
FOCC013352	255	KAE8741095	48-L2	-2.77668	0.0213326	69.9985	10.9321	DOWN	---NA---	0	0	0	0	NA	NA	NA	NA	SIGNAL_PEPTIDE_N_REGION (PHOBIUS); SIGNAL_PEPTIDE_H_REGION (PHOBIUS); SIGNAL_PEPTIDE (PHOBIUS); NON_CYTOPLASMIC_DOMAIN (PHOBIUS); SIGNAL_PEPTIDE_C_REGION (PHOBIUS); SignalP-TM (SIGNALP_GRAM_POSITIVE); SignalP-noTM (SIGNALP_GRAM_NEGATIVE); SignalP-noTM (SIGNALP_EUK); TMhelix (TMHMM); TMhelix (TMHMM); TMhelix (TMHMM)	no GO terms	no GO terms
FOCC007741	839	KAE8745552	48-L2	-2.88972	0.00265349	8.91535	1.27673	DOWN	troponin C, isoform 1	20	4.4811e-92	93.01	1	F:GO:0005509	F:calcium ion binding	NA	NA	IPR002048 (SMART); G3DSA:1.10.238.10 (GENE3D); IPR002048 (PFAM); IPR002048 (PFAM); PTHR23050 (PANTHER); PTHR23050:SF246 (PANTHER); IPR018247 (PROSITE_PATTERNS); IPR018247 (PROSITE_PATTERNS); IPR002048 (PROSITE_PROFILES); IPR002048 (PROSITE_PROFILES); IPR002048 (PROSITE_PROFILES); IPR002048 (PROSITE_PROFILES); IPR002048 (CDD); IPR011992 (SUPERFAMILY)	F:GO:0005509	F:calcium ion binding
FOCC001513	1081	KAE8751665	48-L2	-2.94178	0.00249805	19.1268	2.71204	DOWN	hypothetical protein FOCC_FOCC001513	16	1.0869e-61	75.87	0	NA	NA	NA	NA	no IPS match	no IPS match	no IPS match
FOCC001171	900	KAE8752009	48-L2	-3.01821	0.0242635	8.56905	1.19143	DOWN	elongation of very long chain fatty acids protein AAEL008004-like	19	0	69.59	3	C:GO:0016021; F:GO:0016747; P:GO:0019368	C:integral component of membrane; F:transferase activity, transferring acyl groups other than amino-acyl groups; P:fatty acid elongation, unsaturated fatty acid	NA	NA	IPR002076 (PFAM); IPR002076 (PANTHER); PTHR11157:SF113 (PANTHER); TRANSMEMBRANE (PHOBIUS); TRANSMEMBRANE (PHOBIUS); CYTOPLASMIC_DOMAIN (PHOBIUS); NON_CYTOPLASMIC_DOMAIN (PHOBIUS); NON_CYTOPLASMIC_DOMAIN (PHOBIUS); TRANSMEMBRANE (PHOBIUS); NON_CYTOPLASMIC_DOMAIN (PHOBIUS); CYTOPLASMIC_DOMAIN (PHOBIUS); TRANSMEMBRANE (PHOBIUS); CYTOPLASMIC_DOMAIN (PHOBIUS); TRANSMEMBRANE (PHOBIUS); CYTOPLASMIC_DOMA…	C:GO:0016021	C:integral component of membrane
FOCC001083	2161	KAE8752290	48-L2	-3.13458	0.00604122	2.17512	0.293015	DOWN	cuticle protein 6-like	20	0	83.72	1	F:GO:0042302	F:structural constituent of cuticle	NA	NA	IPR000618 (PFAM); PTHR12236:SF8 (PANTHER); PTHR12236 (PANTHER); IPR031311 (PROSITE_PATTERNS); SIGNAL_PEPTIDE_N_REGION (PHOBIUS); SIGNAL_PEPTIDE (PHOBIUS); NON_CYTOPLASMIC_DOMAIN (PHOBIUS); SIGNAL_PEPTIDE_C_REGION (PHOBIUS); SIGNAL_PEPTIDE_H_REGION (PHOBIUS); IPR000618 (PROSITE_PROFILES); SignalP-noTM (SIGNALP_GRAM_NEGATIVE); SignalP-noTM (SIGNALP_EUK); SignalP-TM (SIGNALP_GRAM_POSITIVE)	F:GO:0042302	F:structural constituent of cuticle
FOCC016220	8016	KAE8738296	48-L2	-3.31339	0.00165837	0.692031	0.0796031	DOWN	Chitinase-3-like protein 3	20	0	81.91	5	F:GO:0004568; C:GO:0005576; P:GO:0005975; P:GO:0006032; F:GO:0008061	F:chitinase activity; C:extracellular region; P:carbohydrate metabolic process; P:chitin catabolic process; F:chitin binding	EC:3.2.1.14	Chitinase	Coil (COILS); IPR002557 (SMART); IPR002557 (PFAM); IPR029070 (G3DSA:3.10.50.GENE3D); IPR001223 (PFAM); G3DSA:3.20.20.80 (GENE3D); mobidb-lite (MOBIDB_LITE); mobidb-lite (MOBIDB_LITE); mobidb-lite (MOBIDB_LITE); mobidb-lite (MOBIDB_LITE); mobidb-lite (MOBIDB_LITE); mobidb-lite (MOBIDB_LITE); mobidb-lite (MOBIDB_LITE); mobidb-lite (MOBIDB_LITE); mobidb-lite (MOBIDB_LITE); mobidb-lite (MOBIDB_LITE);…	C:GO:0005576; P:GO:0005975; F:GO:0008061	C:extracellular region; P:carbohydrate metabolic process; F:chitin binding
FOCC003094	406	KAE8750286	48-L2	-3.60169	0.0174843	2.57186	0.226852	DOWN	cuticle protein 21-like	1	2.89636e-11	100	0	NA	NA	NA	NA	SIGNAL_PEPTIDE_N_REGION (PHOBIUS); NON_CYTOPLASMIC_DOMAIN (PHOBIUS); SIGNAL_PEPTIDE_H_REGION (PHOBIUS); SIGNAL_PEPTIDE (PHOBIUS); SIGNAL_PEPTIDE_C_REGION (PHOBIUS); SignalP-noTM (SIGNALP_EUK); SignalP-TM (SIGNALP_GRAM_POSITIVE); TMhelix (TMHMM); TMhelix (TMHMM)	no GO terms	no GO terms
FOCC001158	1010	KAE8751995	48-L2	-3.66239	0.00265349	12.7208	1.16097	DOWN	Elongation of very long chain fatty acids protein 1	19	0	71.81	7	F:GO:0009922; P:GO:0019367; P:GO:0030148; C:GO:0030176; P:GO:0034625; P:GO:0034626; P:GO:0042761	F:fatty acid elongase activity; P:fatty acid elongation, saturated fatty acid; P:sphingolipid biosynthetic process; C:integral component of endoplasmic reticulum membrane; P:fatty acid elongation, monounsaturated fatty acid; P:fatty acid elongation, polyunsaturated fatty acid; P:very long-chain fatty acid biosynthetic process	EC:2.3.1.85	Fatty-acid synthase	IPR002076 (PFAM); IPR002076 (PANTHER); PTHR11157:SF113 (PANTHER); IPR030457 (PROSITE_PATTERNS); CYTOPLASMIC_DOMAIN (PHOBIUS); NON_CYTOPLASMIC_DOMAIN (PHOBIUS); CYTOPLASMIC_DOMAIN (PHOBIUS); NON_CYTOPLASMIC_DOMAIN (PHOBIUS); TRANSMEMBRANE (PHOBIUS); NON_CYTOPLASMIC_DOMAIN (PHOBIUS); TRANSMEMBRANE (PHOBIUS); CYTOPLASMIC_DOMAIN (PHOBIUS); NON_CYTOPLASMIC_DOMAIN (PHOBIUS); CYTOPLASMIC_DOMAIN (PHOBIUS…	C:GO:0016021	C:integral component of membrane
FOCC001084	2577	KAE8752291	48-L2	-3.66806	0.00299265	0.736266	0.0656135	DOWN	cuticle protein 6-like	20	3.5703e-157	71.63	1	F:GO:0042302	F:structural constituent of cuticle	NA	NA	IPR000618 (PFAM); mobidb-lite (MOBIDB_LITE); mobidb-lite (MOBIDB_LITE); PTHR12236 (PANTHER); PTHR12236:SF8 (PANTHER); PTHR12236:SF8 (PANTHER); IPR031311 (PROSITE_PATTERNS); IPR031311 (PROSITE_PATTERNS); NON_CYTOPLASMIC_DOMAIN (PHOBIUS); SIGNAL_PEPTIDE_N_REGION (PHOBIUS); SIGNAL_PEPTIDE (PHOBIUS); SIGNAL_PEPTIDE_C_REGION (PHOBIUS); SIGNAL_PEPTIDE_H_REGION (PHOBIUS); IPR000618 (PROSITE_PROFILES); I…	F:GO:0042302	F:structural constituent of cuticle
FOCC008764	815	KAE8744635	48-L2	-3.70044	0.0208321	5.96734	0.48494	DOWN	glycine-rich RNA-binding protein GRP1A-like	1	4.32438e-08	100	0	NA	NA	NA	NA	PR01228 (PRINTS); mobidb-lite (MOBIDB_LITE); mobidb-lite (MOBIDB_LITE); mobidb-lite (MOBIDB_LITE); SIGNAL_PEPTIDE_H_REGION (PHOBIUS); SIGNAL_PEPTIDE (PHOBIUS); NON_CYTOPLASMIC_DOMAIN (PHOBIUS); SIGNAL_PEPTIDE_N_REGION (PHOBIUS); SIGNAL_PEPTIDE_C_REGION (PHOBIUS); SignalP-TM (SIGNALP_GRAM_POSITIVE); SignalP-noTM (SIGNALP_EUK); SignalP-noTM (SIGNALP_GRAM_NEGATIVE)	no GO terms	no GO terms
FOCC002120	312	KAE8751035	48-L2	-3.8257	0.0428527	3.01939	0.213651	DOWN	hypothetical protein FOCC_FOCC002120	1	4.74491e-20	100	0	NA	NA	NA	NA	mobidb-lite (MOBIDB_LITE); mobidb-lite (MOBIDB_LITE)	no GO terms	no GO terms
FOCC014803	1105	KAE8739709	48-L2	-3.82674	2.02276e-07	14.0932	1.15621	DOWN	endocuticle structural glycoprotein SgAbd-2-like	20	8.50418e-136	69.1	1	F:GO:0042302	F:structural constituent of cuticle	NA	NA	IPR000618 (PRINTS); IPR000618 (PFAM); PTHR10380 (PANTHER); PTHR10380:SF153 (PANTHER); SIGNAL_PEPTIDE_C_REGION (PHOBIUS); SIGNAL_PEPTIDE_H_REGION (PHOBIUS); SIGNAL_PEPTIDE (PHOBIUS); SIGNAL_PEPTIDE_N_REGION (PHOBIUS); NON_CYTOPLASMIC_DOMAIN (PHOBIUS); IPR000618 (PROSITE_PROFILES); SignalP-noTM (SIGNALP_EUK)	F:GO:0042302	F:structural constituent of cuticle
FOCC002123	441	KAE8751038	48-L2	-3.8591	0.00224464	21.5686	1.66451	DOWN	neuropeptide-like 4	3	4.46144e-38	100	0	NA	NA	NA	NA	TRANSMEMBRANE (PHOBIUS); CYTOPLASMIC_DOMAIN (PHOBIUS); NON_CYTOPLASMIC_DOMAIN (PHOBIUS); TMhelix (TMHMM); TMhelix (TMHMM)	no GO terms	no GO terms
FOCC014802	565	KAE8739708	48-L2	-4.39963	8.47487e-07	21.9713	1.11486	DOWN	flexible cuticle protein 12-like	20	1.04512e-81	67.06	1	F:GO:0042302	F:structural constituent of cuticle	NA	NA	IPR000618 (PRINTS); IPR000618 (PFAM); PTHR10380 (PANTHER); PTHR10380:SF153 (PANTHER); IPR031311 (PROSITE_PATTERNS); IPR000618 (PROSITE_PROFILES)	F:GO:0042302	F:structural constituent of cuticle
FOCC014804	1070	KAE8739710	48-L2	-5.58741	4.57365e-09	11.477	0.260659	DOWN	paternally-expressed gene 3 protein-like	2	6.02412e-129	100	0	NA	NA	NA	NA	SIGNAL_PEPTIDE (PHOBIUS); SIGNAL_PEPTIDE_C_REGION (PHOBIUS); SIGNAL_PEPTIDE_H_REGION (PHOBIUS); NON_CYTOPLASMIC_DOMAIN (PHOBIUS); SIGNAL_PEPTIDE_N_REGION (PHOBIUS); SignalP-noTM (SIGNALP_EUK)	no GO terms	no GO terms
FOCC016120	1243	KAE8738399	48-L2	-5.71421	0.000190974	1.98725	0.0371067	DOWN	Cuticle protein 7	20	1.78394e-73	81.91	1	F:GO:0042302	F:structural constituent of cuticle	NA	NA	IPR000618 (PFAM); PTHR10380:SF196 (PANTHER); PTHR10380 (PANTHER); IPR031311 (PROSITE_PATTERNS); SIGNAL_PEPTIDE_H_REGION (PHOBIUS); SIGNAL_PEPTIDE_C_REGION (PHOBIUS); NON_CYTOPLASMIC_DOMAIN (PHOBIUS); SIGNAL_PEPTIDE (PHOBIUS); SIGNAL_PEPTIDE_N_REGION (PHOBIUS); IPR000618 (PROSITE_PROFILES); SignalP-noTM (SIGNALP_GRAM_NEGATIVE); SignalP-TM (SIGNALP_GRAM_POSITIVE); SignalP-noTM (SIGNALP_EUK)	F:GO:0042302	F:structural constituent of cuticle
FOCC017781	2142	KAE8736763	48-L2	-6.80305	0.00030489	2.28283	0.0238919	DOWN	terminal uridylyltransferase 4-like	20	0	65.58	14	P:GO:0000289; P:GO:0001556; F:GO:0005515; C:GO:0005654; C:GO:0005829; F:GO:0008270; P:GO:0010526; P:GO:0010586; P:GO:0031054; F:GO:0035198; F:GO:0050265; P:GO:0071044; P:GO:0071076; P:GO:1990074	P:nuclear-transcribed mRNA poly(A) tail shortening; P:oocyte maturation; F:protein binding; C:nucleoplasm; C:cytosol; F:zinc ion binding; P:negative regulation of transposition, RNA-mediated; P:miRNA metabolic process; P:pre-miRNA processing; F:miRNA binding; F:RNA uridylyltransferase activity; P:histone mRNA catabolic process; P:RNA 3' uridylation; P:polyuridylation-dependent mRNA catabolic proc…	EC:2.7.7.52	RNA uridylyltransferase	IPR001878 (SMART); IPR002058 (PFAM); IPR002934 (PFAM); G3DSA:3.30.460.10 (GENE3D); G3DSA:1.10.1410.10 (GENE3D); mobidb-lite (MOBIDB_LITE); mobidb-lite (MOBIDB_LITE); mobidb-lite (MOBIDB_LITE); PTHR12271 (PANTHER); PTHR12271:SF66 (PANTHER); SIGNAL_PEPTIDE_C_REGION (PHOBIUS); SIGNAL_PEPTIDE_N_REGION (PHOBIUS); NON_CYTOPLASMIC_DOMAIN (PHOBIUS); SIGNAL_PEPTIDE_H_REGION (PHOBIUS); SIGNAL_PEPTIDE (PHOB…	F:GO:0003676; F:GO:0008270; F:GO:0016779	F:nucleic acid binding; F:zinc ion binding; F:nucleotidyltransferase activity
FOCC017299	1342	KAE8737238	48-L2	-2.07995	0.000236988	199.292	55.7462	DOWN	putative beta-glucosidase 6	20	0	72.39	2	F:GO:0004553; P:GO:0005975	F:hydrolase activity, hydrolyzing O-glycosyl compounds; P:carbohydrate metabolic process	NA	NA	IPR001360 (PFAM); G3DSA:3.20.20.80 (GENE3D); IPR001360 (PANTHER); SIGNAL_PEPTIDE_H_REGION (PHOBIUS); NON_CYTOPLASMIC_DOMAIN (PHOBIUS); SIGNAL_PEPTIDE_C_REGION (PHOBIUS); SIGNAL_PEPTIDE (PHOBIUS); SIGNAL_PEPTIDE_N_REGION (PHOBIUS); SignalP-TM (SIGNALP_GRAM_POSITIVE); SignalP-noTM (SIGNALP_EUK); SignalP-noTM (SIGNALP_GRAM_NEGATIVE); IPR017853 (SUPERFAMILY)	F:GO:0004553; P:GO:0005975	F:hydrolase activity, hydrolyzing O-glycosyl compounds; P:carbohydrate metabolic process
FOCC015579	654	KAE8738928	48-L2	-2.08181	0.000190974	59.9711	16.6325	DOWN	myrosinase 1-like	20	8.79695e-65	78.47	2	F:GO:0004553; P:GO:0005975	F:hydrolase activity, hydrolyzing O-glycosyl compounds; P:carbohydrate metabolic process	NA	NA	IPR001360 (PRINTS); G3DSA:3.20.20.80 (GENE3D); IPR001360 (PFAM); IPR001360 (PANTHER); PTHR10353:SF155 (PANTHER); CYTOPLASMIC_DOMAIN (PHOBIUS); TRANSMEMBRANE (PHOBIUS); NON_CYTOPLASMIC_DOMAIN (PHOBIUS); IPR017853 (SUPERFAMILY)	F:GO:0004553; P:GO:0005975	F:hydrolase activity, hydrolyzing O-glycosyl compounds; P:carbohydrate metabolic process
FOCC017730	388	KAE8736814	48-L2	-9.19949	0.0327074	13.2362	0	DOWN	hypothetical protein FOCC_FOCC017730, partial	1	1.71373e-24	100	0	NA	NA	NA	NA	mobidb-lite (MOBIDB_LITE); mobidb-lite (MOBIDB_LITE); mobidb-lite (MOBIDB_LITE)	no GO terms	no GO terms
FOCC007226	1044	KAE8746102	48-L2	-2.33949	0.0401191	3.26122	0.717186	DOWN	trans-1,2-dihydrobenzene-1,2-diol dehydrogenase-like	18	0	71.7	1	F:GO:0016491	F:oxidoreductase activity	NA	NA	IPR000683 (PFAM); G3DSA:3.30.360.10 (GENE3D); G3DSA:3.40.50.720 (GENE3D); PTHR22604:SF105 (PANTHER); PTHR22604 (PANTHER); IPR036291 (SUPERFAMILY); SSF55347 (SUPERFAMILY)	F:GO:0016491	F:oxidoreductase activity
FOCC016976	3426	KAE8737559	48-L2	-3.41139	0.00924167	1.50624	0.145831	DOWN	acyl-CoA Delta(11) desaturase-like	18	0	73.06	3	P:GO:0006629; F:GO:0016717; P:GO:0055114	P:lipid metabolic process; F:oxidoreductase activity, acting on paired donors, with oxidation of a pair of donors resulting in the reduction of molecular oxygen to two molecules of water; P:oxidation-reduction process	EC:1.14.19	Acting on paired donors, with incorporation or reduction of molecular oxygen. The oxygen incorporated need not be derived from O(2)	IPR015876 (PRINTS); IPR005804 (PFAM); PTHR11351:SF21 (PANTHER); PTHR11351:SF21 (PANTHER); IPR015876 (PANTHER); TRANSMEMBRANE (PHOBIUS); NON_CYTOPLASMIC_DOMAIN (PHOBIUS); TRANSMEMBRANE (PHOBIUS); CYTOPLASMIC_DOMAIN (PHOBIUS); CYTOPLASMIC_DOMAIN (PHOBIUS); TRANSMEMBRANE (PHOBIUS); NON_CYTOPLASMIC_DOMAIN (PHOBIUS); IPR015876 (CDD); TMhelix (TMHMM); TMhelix (TMHMM); TMhelix (TMHMM)	P:GO:0006629; F:GO:0016717; P:GO:0055114	P:lipid metabolic process; F:oxidoreductase activity, acting on paired donors, with oxidation of a pair of donors resulting in the reduction of molecular oxygen to two molecules of water; P:oxidation-reduction process
FOCC013205	1732	KAE8741283	48-L2	-3.91103	0.0288526	1.28254	0.0873294	DOWN	acyl-CoA desaturase 1-like isoform X2	20	1.08409e-156	75.03	4	P:GO:0006629; C:GO:0016020; F:GO:0016717; P:GO:0055114	P:lipid metabolic process; C:membrane; F:oxidoreductase activity, acting on paired donors, with oxidation of a pair of donors resulting in the reduction of molecular oxygen to two molecules of water; P:oxidation-reduction process	EC:1.14.19	Acting on paired donors, with incorporation or reduction of molecular oxygen. The oxygen incorporated need not be derived from O(2)	IPR015876 (PRINTS); IPR005804 (PFAM); PTHR11351:SF59 (PANTHER); PTHR11351:SF59 (PANTHER); IPR015876 (PANTHER); TRANSMEMBRANE (PHOBIUS); CYTOPLASMIC_DOMAIN (PHOBIUS); NON_CYTOPLASMIC_DOMAIN (PHOBIUS); IPR015876 (CDD)	P:GO:0006629; F:GO:0016717; P:GO:0055114	P:lipid metabolic process; F:oxidoreductase activity, acting on paired donors, with oxidation of a pair of donors resulting in the reduction of molecular oxygen to two molecules of water; P:oxidation-reduction process
FOCC002116	456	KAE8751031	48-L2	-4.34039	0.0227978	3.08267	0.162644	DOWN	---NA---	0	0	0	0	NA	NA	NA	NA	mobidb-lite (MOBIDB_LITE)	no GO terms	no GO terms
FOCC017317	1664	KAE8737223	48-L2	-5.16106	4.85609e-06	5.58926	0.177029	DOWN	endocuticle structural glycoprotein SgAbd-8-like	20	0	73.1	1	F:GO:0042302	F:structural constituent of cuticle	NA	NA	IPR000618 (PRINTS); IPR000618 (PFAM); mobidb-lite (MOBIDB_LITE); mobidb-lite (MOBIDB_LITE); mobidb-lite (MOBIDB_LITE); PTHR10380 (PANTHER); PTHR10380:SF204 (PANTHER); SIGNAL_PEPTIDE_N_REGION (PHOBIUS); SIGNAL_PEPTIDE_C_REGION (PHOBIUS); NON_CYTOPLASMIC_DOMAIN (PHOBIUS); SIGNAL_PEPTIDE_H_REGION (PHOBIUS); SIGNAL_PEPTIDE (PHOBIUS); IPR000618 (PROSITE_PROFILES); SignalP-TM (SIGNALP_GRAM_POSITIVE); S…	F:GO:0042302	F:structural constituent of cuticle
FOCC012265	1700	KAE8742179	48-L2	1.88006	0.0470039	8.48985	42.361	UP	myrosinase 1-like	20	0	73.15	2	F:GO:0004553; P:GO:0005975	F:hydrolase activity, hydrolyzing O-glycosyl compounds; P:carbohydrate metabolic process	NA	NA	IPR001360 (PRINTS); IPR001360 (PFAM); G3DSA:3.20.20.80 (GENE3D); IPR001360 (PANTHER); IPR017853 (SUPERFAMILY)	F:GO:0004553; P:GO:0005975	F:hydrolase activity, hydrolyzing O-glycosyl compounds; P:carbohydrate metabolic process
FOCC014170	408	KAE8740322	48-L2	-2.36662	0.0425629	55.7071	14.3495	DOWN	putative salivary gland protein 19	7	1.34105e-48	69.34	0	NA	NA	NA	NA	SIGNAL_PEPTIDE_C_REGION (PHOBIUS); NON_CYTOPLASMIC_DOMAIN (PHOBIUS); SIGNAL_PEPTIDE_N_REGION (PHOBIUS); SIGNAL_PEPTIDE_H_REGION (PHOBIUS); SIGNAL_PEPTIDE (PHOBIUS); SignalP-TM (SIGNALP_GRAM_POSITIVE); SignalP-noTM (SIGNALP_GRAM_NEGATIVE); SignalP-noTM (SIGNALP_EUK)	no GO terms	no GO terms
FOCC006468	1289	KAE8746830	48-L2	-2.46576	0.0465597	26.9809	6.0999	DOWN	myrosinase 1-like	20	0	67.09	2	F:GO:0004553; P:GO:0005975	F:hydrolase activity, hydrolyzing O-glycosyl compounds; P:carbohydrate metabolic process	NA	NA	IPR001360 (PRINTS); IPR001360 (PFAM); G3DSA:3.20.20.80 (GENE3D); G3DSA:3.20.20.80 (GENE3D); IPR001360 (PANTHER); SIGNAL_PEPTIDE_H_REGION (PHOBIUS); SIGNAL_PEPTIDE (PHOBIUS); NON_CYTOPLASMIC_DOMAIN (PHOBIUS); SIGNAL_PEPTIDE_N_REGION (PHOBIUS); SIGNAL_PEPTIDE_C_REGION (PHOBIUS); IPR017853 (SUPERFAMILY)	F:GO:0004553; P:GO:0005975	F:hydrolase activity, hydrolyzing O-glycosyl compounds; P:carbohydrate metabolic process
FOCC000766	2664	KAE8752644	48-L2	-2.55379	0.0208321	257.508	61.9447	DOWN	pancreatic lipase-related protein 2-like	18	0	63.94	2	P:GO:0006629; F:GO:0052689	P:lipid metabolic process; F:carboxylic ester hydrolase activity	EC:3.1.1.1	Carboxylesterase	IPR000734 (PRINTS); IPR001251 (SMART); IPR013818 (PFAM); IPR001251 (PFAM); IPR029058 (G3DSA:3.40.50.GENE3D); IPR036865 (G3DSA:3.40.525.GENE3D); IPR000734 (PANTHER); SIGNAL_PEPTIDE_H_REGION (PHOBIUS); NON_CYTOPLASMIC_DOMAIN (PHOBIUS); SIGNAL_PEPTIDE_N_REGION (PHOBIUS); SIGNAL_PEPTIDE (PHOBIUS); SIGNAL_PEPTIDE_C_REGION (PHOBIUS); IPR001251 (PROSITE_PROFILES); IPR001251 (CDD); IPR033906 (CDD); Signa…	P:GO:0006629; F:GO:0052689	P:lipid metabolic process; F:carboxylic ester hydrolase activity
FOCC002062	1288	KAE8751234	48-L2	-2.64076	0.0203933	4.36308	0.845879	DOWN	venom carboxylesterase-6-like	19	2.49894e-156	80.12	2	C:GO:0005615; F:GO:0052689	C:extracellular space; F:carboxylic ester hydrolase activity	EC:3.1.1.1	Carboxylesterase	IPR029058 (G3DSA:3.40.50.GENE3D); IPR002018 (PFAM); IPR029058 (G3DSA:3.40.50.GENE3D); PTHR43142:SF1 (PANTHER); PTHR43142:SF1 (PANTHER); PTHR43142 (PANTHER); PTHR43142 (PANTHER); IPR019826 (PROSITE_PATTERNS); NON_CYTOPLASMIC_DOMAIN (PHOBIUS); CYTOPLASMIC_DOMAIN (PHOBIUS); TRANSMEMBRANE (PHOBIUS); IPR029058 (SUPERFAMILY)	no GO terms	no GO terms
FOCC007468	1054	KAE8745821	48-L2	-3.21664	0.000236988	15.9867	2.2851	DOWN	transmembrane protease serine 4-like	20	0	66.03	2	F:GO:0004252; P:GO:0006508	F:serine-type endopeptidase activity; P:proteolysis	EC:3.4.21	Acting on peptide bonds (peptidases)	IPR001254 (SMART); IPR001254 (PFAM); G3DSA:2.40.10.10 (GENE3D); G3DSA:2.40.10.10 (GENE3D); mobidb-lite (MOBIDB_LITE); PTHR24276 (PANTHER); SIGNAL_PEPTIDE_C_REGION (PHOBIUS); SIGNAL_PEPTIDE_N_REGION (PHOBIUS); NON_CYTOPLASMIC_DOMAIN (PHOBIUS); SIGNAL_PEPTIDE_H_REGION (PHOBIUS); SIGNAL_PEPTIDE (PHOBIUS); IPR001254 (PROSITE_PROFILES); SignalP-noTM (SIGNALP_EUK); IPR009003 (SUPERFAMILY); IPR009003 (S…	F:GO:0004252; P:GO:0006508	F:serine-type endopeptidase activity; P:proteolysis
FOCC014171	418	KAE8740323	48-L2	-3.63509	0.00265349	69.2111	8.38358	DOWN	putative salivary gland protein 19	9	5.20702e-49	67.66	0	NA	NA	NA	NA	SIGNAL_PEPTIDE (PHOBIUS); SIGNAL_PEPTIDE_N_REGION (PHOBIUS); NON_CYTOPLASMIC_DOMAIN (PHOBIUS); SIGNAL_PEPTIDE_C_REGION (PHOBIUS); SIGNAL_PEPTIDE_H_REGION (PHOBIUS); SignalP-noTM (SIGNALP_EUK); SignalP-TM (SIGNALP_GRAM_POSITIVE); SignalP-noTM (SIGNALP_GRAM_NEGATIVE)	no GO terms	no GO terms
