# Supplementary material for: Integration of transcriptomics and network analysis reveals co-expressed genes in Frankliniella occidentalis larval guts that respond to tomato spotted wilt virus infection
Source: BMC Genomics. 2021 Nov 10;22:810. doi: 10.1186/s12864-021-08100-4 (PMC8582212; doi:10.1186/s12864-021-08100-4)
Supplement: Supplementary file 4 — Additional file 4: Table S3. Module memberships of the 147 non-redundant, differentially-expressed transcripts (DETs) distributed across 14 modules generated from a weighted gene co-expression network analysis (WGCNA) [file 12864_2021_8100_MOESM4_ESM.xlsx]

## Sheet: Table S3. Module members DETs
Table S3. Module memberships of the 147 non-redundant, differentially-expressed transcripts (DETs) distributed across 14 modules (See Figure 4B & 4C) generated from a weighted gene co-expression network analysis (WGCNA)
of all gut-expressed transcripts for the three time-larval stages of Frankliniella occidentalis, regardless of virus treatment (virus infected and non-exposed combined)
Note: 31 modules were generated by WGCNA analysis of all expressed transcripts in guts (gut transcriptome) across stage, regardless of virus treatment (See Figure 4A). Refer to the following worksheets for lists of transcript members clustered in each module;
module color_d = one of 14 modules that includes DETs responsive to TSWV (See Figure 4B, *).
akME (module membership) indicates the correlation of a gene to the module eigengene for each module
Transcript ID	Module	kMEa
FOCC008657	black	0.77875
FOCC011985	black	0.710166
FOCC014809	black	0.709034
FOCC004850	black	0.846876
FOCC002288	black	0.831582
FOCC015178	blue	0.332531
FOCC007540	blue	0.578543
FOCC017182	blue	0.62231
FOCC004976	blue	0.938319
FOCC005644	blue	0.878503
FOCC017305	blue	0.621064
FOCC015103	blue	0.807548
FOCC013675	blue	0.884831
FOCC001422	blue	0.811624
FOCC009485	blue	0.569431
FOCC007026	blue	0.520363
FOCC001144	blue	0.545628
FOCC000908	blue	0.65105
FOCC001352	blue	0.789009
FOCC004309	blue	0.744344
FOCC008486	blue	0.668952
FOCC017160	blue	0.706982
FOCC017393	blue	0.645679
FOCC012053	blue	0.353142
FOCC015553	blue	0.650484
FOCC015174	blue	0.308863
FOCC004067	blue	0.86368
FOCC007139	blue	0.49572
FOCC003643	blue	0.254878
FOCC009188	blue	0.968513
FOCC011936	blue	0.759664
FOCC015182	blue	0.42294
FOCC015649	blue	0.533145
FOCC014624	blue	0.686123
FOCC005124	blue	0.821227
FOCC017530	blue	0.799043
FOCC006197	cyan	0.993393
FOCC006198	cyan	0.987451
FOCC013892	cyan	0.763162
FOCC001939	cyan	0.720128
FOCC017241	darkmagenta	0.988878
FOCC005770	darkred	0.564987
FOCC016236	darkred	0.786773
FOCC014805	greenyellow	0.846223
FOCC014810	greenyellow	0.748382
FOCC000732	greenyellow	0.99176
FOCC016782	greenyellow	0.99116
FOCC006168	greenyellow	0.8826
FOCC001002	greenyellow	0.871021
FOCC001020	greenyellow	0.920346
FOCC012492	grey60	0.977455
FOCC003094	lightcyan	0.924155
FOCC001083	lightcyan	0.899239
FOCC001084	lightcyan	0.976749
FOCC016120	lightcyan	0.927536
FOCC014803	lightcyan	0.980863
FOCC017316	lightcyan	0.970379
FOCC014802	lightcyan	0.939481
FOCC016220	lightcyan	0.965994
FOCC007741	lightcyan	0.984533
FOCC017589	lightcyan	0.979685
FOCC017592	lightcyan	0.973092
FOCC013236	lightcyan	0.972047
FOCC001158	lightcyan	0.835131
FOCC001171	lightcyan	0.748383
FOCC005975	lightcyan	0.97091
FOCC014041	lightcyan	0.715354
FOCC006427	lightcyan	0.970103
FOCC017833	lightcyan	0.96484
FOCC014713	lightcyan	0.381136
FOCC013436	lightcyan	0.459916
FOCC001008	lightcyan	0.970831
FOCC001013	lightcyan	0.969601
FOCC008817	lightcyan	0.802802
FOCC005944	lightcyan	0.838145
FOCC004915	lightcyan	0.801704
FOCC005730	lightcyan	0.96517
FOCC001018	lightcyan	0.945182
FOCC006439	lightcyan	0.921406
FOCC013352	lightcyan	0.893184
FOCC001737	lightcyan	0.964578
FOCC008764	lightcyan	0.714186
FOCC001001	lightcyan	0.968563
FOCC001010	lightcyan	0.944076
FOCC001012	lightcyan	0.962545
FOCC001513	lightcyan	0.927743
FOCC002120	lightcyan	0.96226
FOCC002122	lightcyan	0.970068
FOCC004594	lightcyan	0.920029
FOCC016551	lightcyan	0.961961
FOCC017055	lightcyan	0.885208
FOCC017932	lightcyan	0.97247
FOCC002123	lightcyan	0.963813
FOCC014804	lightcyan	0.878311
FOCC003365	lightcyan	0.713881
FOCC013209	lightgreen	0.763173
FOCC017781	lightsteelblue1	0.53288
FOCC017299	lightyellow	0.563841
FOCC015579	lightyellow	0.576033
FOCC001957	salmon	0.576571
FOCC017730	salmon	0.678755
FOCC017317	tan	0.79018
FOCC007226	tan	0.652282
FOCC016976	tan	0.802983
FOCC013205	tan	0.98188
FOCC002116	tan	0.874841
FOCC009344	turquoise	0.417314
FOCC004158	turquoise	0.652381
FOCC006962	turquoise	0.58597
FOCC006963	turquoise	0.53442
FOCC007468	turquoise	0.488575
FOCC014240	turquoise	0.586107
FOCC004518	turquoise	0.523293
FOCC011070	turquoise	0.484423
FOCC012626	turquoise	0.609429
FOCC012627	turquoise	0.597543
FOCC006994	turquoise	0.478695
FOCC017261	turquoise	0.607004
FOCC013756	turquoise	0.801227
FOCC003912	turquoise	0.626248
FOCC003913	turquoise	0.620228
FOCC017262	turquoise	0.608161
FOCC000537	turquoise	0.373659
FOCC014170	turquoise	0.495867
FOCC014171	turquoise	0.327641
FOCC000766	turquoise	0.517193
FOCC002291	turquoise	0.329529
FOCC006127	turquoise	0.507065
FOCC006468	turquoise	0.517848
FOCC012265	turquoise	0.693053
FOCC012858	turquoise	0.36833
FOCC013619	turquoise	0.490532
FOCC014925	turquoise	0.476297
FOCC016021	turquoise	0.697139
FOCC002062	turquoise	0.476093
FOCC005602	turquoise	0.618073
FOCC012444	turquoise	0.684996
FOCC013615	turquoise	0.665073
FOCC000302	turquoise	0.511634
FOCC004751	turquoise	0.435974
FOCC004752	turquoise	0.500306
FOCC011663	turquoise	0.480232
FOCC005611	turquoise	0.633322
FOCC005613	turquoise	0.637735
FOCC000301	turquoise	0.50484
FOCC004088	turquoise	0.509132
FOCC004750	turquoise	0.344206

## Sheet: cyan_d
Transcript ID	kME
FOCC006197	0.993393
FOCC000873	0.992437
FOCC000917	0.992437
FOCC003189	0.992437
FOCC003592	0.992437
FOCC003681	0.992437
FOCC004389	0.992437
FOCC005100	0.992437
FOCC005391	0.992437
FOCC006508	0.992437
FOCC006901	0.992437
FOCC007737	0.992437
FOCC007757	0.992437
FOCC008952	0.992437
FOCC011760	0.992437
FOCC011910	0.992437
FOCC012752	0.992437
FOCC013145	0.992437
FOCC013867	0.992437
FOCC014242	0.992437
FOCC014482	0.992437
FOCC014502	0.992437
FOCC015170	0.992437
FOCC015208	0.992437
FOCC015599	0.992437
FOCC015953	0.992437
FOCC016168	0.992437
FOCC016487	0.992437
FOCC016724	0.992437
FOCC016926	0.992437
FOCC017059	0.992437
FOCC017076	0.992437
FOCC006198	0.987451
FOCC009626	0.979204
FOCC004230	0.97919
FOCC000164	0.978308
FOCC003433	0.965946
FOCC008312	0.931322
FOCC002858	0.930435
FOCC000618	0.927843
FOCC007709	0.915286
FOCC009622	0.911216
FOCC014372	0.90825
FOCC004911	0.898047
FOCC001185	0.884286
FOCC016865	0.877424
FOCC001600	0.868139
FOCC013142	0.864625
FOCC006902	0.857505
FOCC013203	0.854891
FOCC014786	0.848183
FOCC011892	0.844462
FOCC007010	0.843155
FOCC016454	0.836755
FOCC009081	0.833618
FOCC012175	0.833589
FOCC015036	0.831158
FOCC010928	0.830431
FOCC013493	0.825871
FOCC002128	0.818596
FOCC011371	0.817384
FOCC016838	0.815106
FOCC001875	0.800732
FOCC011713	0.796522
FOCC013101	0.78697
FOCC000006	0.776032
FOCC007466	0.774554
FOCC008086	0.768503
FOCC013892	0.763162
FOCC008745	0.759949
FOCC015849	0.757061
FOCC001828	0.756522
FOCC010755	0.748284
FOCC011327	0.746671
FOCC016352	0.744152
FOCC004033	0.743299
FOCC016332	0.74269
FOCC005836	0.737232
FOCC004131	0.733719
FOCC013816	0.733698
FOCC003569	0.732447
FOCC007684	0.731712
FOCC015124	0.728208
FOCC001939	0.720128
FOCC016535	0.713693
FOCC012980	0.706269
FOCC006069	0.705842
FOCC007046	0.695572
FOCC016007	0.693537
FOCC014371	0.691693
FOCC001785	0.689068
FOCC016572	0.688358
FOCC002030	0.685201
FOCC005498	0.67767
FOCC013510	0.672286
FOCC004257	0.672085
FOCC009665	0.663143
FOCC015218	0.6623
FOCC012726	0.660835
FOCC017565	0.649826
FOCC012187	0.649034
FOCC017405	0.647097
FOCC000926	0.645264
FOCC017952	0.645264
FOCC011054	0.640967
FOCC009377	0.64039
FOCC003165	0.638515
FOCC003699	0.630679
FOCC005376	0.629573
FOCC015982	0.627597
FOCC007123	0.627597
FOCC006073	0.622701
FOCC012827	0.619311
FOCC012556	0.610469
FOCC012453	0.603225
FOCC013028	0.603176
FOCC001104	0.598768
FOCC013752	0.595691
FOCC015915	0.594372
FOCC012836	0.590322
FOCC016648	0.590041
FOCC010906	0.589603
FOCC007590	0.589199
FOCC005295	0.588102
FOCC016296	0.587813
FOCC003609	0.586233
FOCC012625	0.578304
FOCC001942	0.576977
FOCC007132	0.572418
FOCC012027	0.565974
FOCC002870	0.55594
FOCC005377	0.547868
FOCC014672	0.538967
FOCC015322	0.537663
FOCC003225	0.537131
FOCC003285	0.534905
FOCC003868	0.529109
FOCC001467	0.519169
FOCC016538	0.510918
FOCC008320	0.498517
FOCC005264	0.498502
FOCC006482	0.454152
FOCC007063	0.43499
FOCC000209	0.397822

## Sheet: plum1
Transcript ID	kME
FOCC000152	0.996289
FOCC000876	0.996289
FOCC004066	0.996289
FOCC004857	0.996289
FOCC008039	0.996289
FOCC008187	0.996289
FOCC008189	0.996289
FOCC008719	0.996289
FOCC011345	0.996289
FOCC011856	0.996289
FOCC011891	0.996289
FOCC012452	0.996289
FOCC013144	0.996289
FOCC013158	0.996289
FOCC013979	0.996289
FOCC014357	0.996289
FOCC014941	0.996289
FOCC015435	0.996289
FOCC016217	0.996289
FOCC017075	0.996289
FOCC017567	0.996289
FOCC014252	0.910279
FOCC000745	0.899181
FOCC007260	0.897221
FOCC008841	0.895789
FOCC009343	0.887335
FOCC002926	0.854778
FOCC007570	0.848777
FOCC014125	0.838937
FOCC012691	0.814198
FOCC011483	0.812979
FOCC015327	0.812979
FOCC013690	0.798969
FOCC013226	0.779858
FOCC017395	0.767609
FOCC017709	0.760449
FOCC007642	0.739024
FOCC015180	0.7302
FOCC005310	0.726554
FOCC015419	0.726135
FOCC001192	0.726135
FOCC015651	0.70783
FOCC001514	0.702506
FOCC016508	0.689818
FOCC016947	0.686463
FOCC012097	0.678529
FOCC001300	0.670208
FOCC016064	0.670104
FOCC004591	0.66293
FOCC001124	0.638288
FOCC006398	0.625847
FOCC015014	0.620295
FOCC005444	0.605508
FOCC005374	0.586431
FOCC014958	0.563604
FOCC017286	0.557274
FOCC016641	0.536879
FOCC008296	0.412194

## Sheet: ivory
Transcript ID	kME
FOCC000807	0.994584
FOCC001659	0.994584
FOCC002559	0.994584
FOCC010991	0.994584
FOCC011004	0.994584
FOCC012982	0.994584
FOCC013143	0.994584
FOCC015265	0.994584
FOCC016136	0.994584
FOCC016503	0.994584
FOCC017038	0.994584
FOCC017859	0.969684
FOCC002441	0.967955
FOCC015922	0.955908
FOCC017268	0.94212
FOCC013137	0.919702
FOCC004391	0.919702
FOCC008340	0.897883
FOCC011055	0.880351
FOCC011316	0.849191
FOCC016095	0.845586
FOCC001085	0.835848
FOCC005818	0.814118
FOCC003829	0.811606
FOCC005976	0.796822
FOCC004207	0.782252
FOCC011081	0.760109
FOCC011339	0.752626
FOCC000310	0.721078
FOCC015166	0.719417
FOCC003195	0.712655
FOCC005292	0.676085
FOCC013295	0.673814

## Sheet: darkred_d
Transcript ID	kME
FOCC011575	0.965367
FOCC012495	0.960199
FOCC004313	0.958108
FOCC004115	0.956509
FOCC013576	0.955201
FOCC017454	0.954757
FOCC016425	0.953591
FOCC013378	0.953377
FOCC011507	0.952572
FOCC005804	0.952142
FOCC008489	0.951701
FOCC001122	0.951221
FOCC012065	0.949984
FOCC002877	0.949144
FOCC003403	0.948442
FOCC004218	0.945622
FOCC005217	0.94535
FOCC001244	0.945343
FOCC002997	0.939063
FOCC001077	0.938938
FOCC015858	0.937737
FOCC016364	0.937466
FOCC015136	0.935406
FOCC000894	0.934943
FOCC004809	0.934393
FOCC003163	0.933985
FOCC001817	0.932947
FOCC009596	0.931913
FOCC008316	0.930607
FOCC000666	0.929791
FOCC012545	0.929186
FOCC000156	0.928949
FOCC004254	0.928533
FOCC008043	0.927519
FOCC003016	0.926883
FOCC011086	0.926876
FOCC002694	0.926846
FOCC006499	0.926406
FOCC006007	0.925661
FOCC000092	0.925419
FOCC001548	0.925238
FOCC003329	0.924405
FOCC003302	0.922847
FOCC013989	0.922171
FOCC002998	0.921239
FOCC012366	0.920474
FOCC012208	0.919744
FOCC009058	0.919705
FOCC006376	0.918729
FOCC006484	0.918673
FOCC001808	0.917797
FOCC008967	0.917316
FOCC009425	0.917181
FOCC016680	0.917072
FOCC005649	0.916731
FOCC014535	0.916542
FOCC000534	0.91625
FOCC016801	0.914472
FOCC003151	0.913682
FOCC017503	0.912373
FOCC015547	0.911888
FOCC017005	0.910698
FOCC002406	0.909893
FOCC006131	0.909747
FOCC006080	0.908584
FOCC015548	0.905929
FOCC001530	0.905363
FOCC002783	0.903264
FOCC007845	0.902104
FOCC008589	0.901173
FOCC011455	0.900083
FOCC014055	0.899991
FOCC007893	0.899972
FOCC009551	0.897039
FOCC008010	0.89686
FOCC006653	0.896859
FOCC014996	0.895932
FOCC002779	0.894238
FOCC005135	0.893681
FOCC004003	0.89046
FOCC001705	0.890338
FOCC005659	0.890274
FOCC001900	0.890101
FOCC003428	0.88992
FOCC002952	0.889669
FOCC003805	0.887659
FOCC004306	0.885586
FOCC003093	0.885432
FOCC006711	0.885409
FOCC005800	0.885186
FOCC007438	0.884744
FOCC007021	0.884658
FOCC012038	0.884127
FOCC003849	0.88337
FOCC011725	0.882129
FOCC001814	0.882043
FOCC016118	0.88153
FOCC005244	0.881443
FOCC008786	0.879599
FOCC009056	0.87959
FOCC006939	0.879209
FOCC007100	0.878428
FOCC014876	0.877755
FOCC008394	0.876816
FOCC000279	0.875805
FOCC006662	0.875494
FOCC011691	0.874464
FOCC012354	0.874179
FOCC010806	0.874037
FOCC008686	0.873649
FOCC015475	0.873379
FOCC000031	0.871019
FOCC001252	0.870392
FOCC013341	0.87036
FOCC002100	0.870231
FOCC006562	0.870136
FOCC006415	0.870005
FOCC011699	0.86812
FOCC002137	0.867861
FOCC005815	0.867124
FOCC011063	0.866636
FOCC004204	0.865943
FOCC014146	0.86575
FOCC002888	0.865632
FOCC012494	0.864741
FOCC004731	0.863705
FOCC012822	0.863441
FOCC013579	0.862863
FOCC016768	0.862333
FOCC000158	0.860793
FOCC005386	0.860536
FOCC016383	0.859473
FOCC008315	0.858906
FOCC003483	0.858865
FOCC006789	0.85876
FOCC005076	0.858236
FOCC010770	0.858205
FOCC000641	0.858064
FOCC007062	0.857965
FOCC006369	0.857676
FOCC004746	0.857025
FOCC016327	0.855477
FOCC009588	0.855425
FOCC016365	0.855237
FOCC003069	0.855109
FOCC014145	0.854627
FOCC013750	0.854549
FOCC007257	0.854442
FOCC012766	0.854023
FOCC001938	0.853837
FOCC006833	0.852997
FOCC000749	0.852355
FOCC006650	0.851196
FOCC004156	0.851124
FOCC000791	0.850512
FOCC009051	0.850061
FOCC015261	0.847842
FOCC002950	0.84734
FOCC004572	0.846841
FOCC001646	0.846822
FOCC004816	0.846726
FOCC009603	0.846526
FOCC015066	0.845667
FOCC002378	0.845644
FOCC011675	0.845419
FOCC015859	0.845311
FOCC001497	0.844986
FOCC014420	0.844747
FOCC001364	0.844697
FOCC017666	0.844407
FOCC010811	0.844255
FOCC013325	0.844225
FOCC004219	0.844102
FOCC006410	0.842967
FOCC012606	0.84254
FOCC007414	0.842252
FOCC006107	0.841644
FOCC011423	0.841515
FOCC011542	0.841493
FOCC001816	0.840881
FOCC002575	0.840239
FOCC009330	0.839156
FOCC011087	0.83872
FOCC003241	0.83869
FOCC007961	0.83811
FOCC017114	0.837038
FOCC010746	0.837015
FOCC008685	0.836328
FOCC001885	0.836188
FOCC003991	0.8358
FOCC014290	0.835589
FOCC008491	0.835578
FOCC010851	0.833424
FOCC007898	0.833143
FOCC001863	0.832761
FOCC003942	0.832397
FOCC006879	0.8322
FOCC008699	0.832076
FOCC012939	0.83122
FOCC016215	0.830004
FOCC001811	0.829716
FOCC014664	0.828931
FOCC011873	0.827941
FOCC016681	0.827858
FOCC003500	0.827256
FOCC014445	0.827142
FOCC014247	0.827055
FOCC003593	0.826855
FOCC011646	0.826842
FOCC000388	0.826467
FOCC003431	0.826408
FOCC007283	0.82606
FOCC006285	0.824874
FOCC017070	0.824724
FOCC004993	0.823368
FOCC013536	0.821128
FOCC014886	0.821105
FOCC017043	0.820841
FOCC011158	0.820819
FOCC003998	0.820648
FOCC008036	0.819915
FOCC006890	0.819344
FOCC001837	0.819287
FOCC011882	0.819134
FOCC002383	0.819081
FOCC007936	0.817727
FOCC005569	0.8172
FOCC012777	0.817027
FOCC003480	0.813914
FOCC008932	0.813549
FOCC001490	0.812784
FOCC013308	0.812687
FOCC007956	0.81211
FOCC016176	0.811053
FOCC007503	0.810518
FOCC005802	0.810182
FOCC006328	0.809799
FOCC003899	0.809686
FOCC005894	0.809573
FOCC003853	0.80928
FOCC003781	0.808636
FOCC011963	0.808417
FOCC003416	0.807861
FOCC004447	0.807662
FOCC013798	0.805282
FOCC016945	0.805268
FOCC004992	0.804291
FOCC013046	0.804162
FOCC008408	0.804084
FOCC011724	0.802947
FOCC003320	0.802371
FOCC000685	0.801602
FOCC007691	0.80087
FOCC007774	0.800732
FOCC004330	0.799284
FOCC012295	0.798864
FOCC001323	0.798691
FOCC005373	0.796541
FOCC000202	0.796505
FOCC002177	0.79574
FOCC001647	0.795628
FOCC011960	0.794543
FOCC013741	0.794484
FOCC000406	0.793999
FOCC006818	0.793722
FOCC011245	0.792514
FOCC001721	0.792484
FOCC002552	0.791534
FOCC008058	0.791248
FOCC000158	0.791243
FOCC005366	0.791167
FOCC003061	0.79104
FOCC004155	0.790726
FOCC004555	0.790181
FOCC009604	0.789092
FOCC017309	0.78878
FOCC002340	0.788486
FOCC005428	0.787554
FOCC003355	0.787444
FOCC001286	0.786941
FOCC016236	0.786773
FOCC014289	0.785599
FOCC001874	0.785504
FOCC003481	0.785009
FOCC014561	0.78274
FOCC002607	0.781384
FOCC000091	0.781248
FOCC002696	0.780411
FOCC017528	0.779657
FOCC012525	0.778833
FOCC015909	0.778385
FOCC006393	0.77779
FOCC008735	0.777542
FOCC000341	0.776927
FOCC006176	0.776721
FOCC009313	0.776703
FOCC002138	0.776645
FOCC011574	0.77504
FOCC002604	0.774725
FOCC000229	0.774257
FOCC015098	0.774202
FOCC012080	0.774056
FOCC002027	0.773571
FOCC000975	0.772538
FOCC001748	0.772442
FOCC001598	0.770601
FOCC006351	0.769954
FOCC003591	0.769184
FOCC013648	0.767677
FOCC005091	0.766395
FOCC017066	0.766144
FOCC006157	0.765654
FOCC003630	0.764918
FOCC006107	0.764775
FOCC014870	0.763851
FOCC003482	0.763552
FOCC003878	0.759854
FOCC007373	0.757552
FOCC000657	0.754996
FOCC001950	0.754779
FOCC016121	0.754561
FOCC015477	0.753571
FOCC002419	0.753349
FOCC009528	0.752072
FOCC005014	0.751197
FOCC014995	0.750929
FOCC013034	0.750283
FOCC008421	0.749262
FOCC012987	0.748982
FOCC011743	0.74849
FOCC004963	0.747686
FOCC006729	0.747585
FOCC007095	0.747528
FOCC002730	0.747263
FOCC016313	0.74366
FOCC005660	0.74225
FOCC016488	0.739674
FOCC006324	0.739258
FOCC004744	0.739004
FOCC009481	0.738655
FOCC007700	0.738584
FOCC017502	0.738017
FOCC009532	0.737572
FOCC005379	0.734162
FOCC004875	0.734049
FOCC013337	0.733791
FOCC002649	0.733414
FOCC015912	0.732738
FOCC011919	0.732258
FOCC009034	0.731164
FOCC011252	0.730814
FOCC014147	0.729497
FOCC002048	0.729054
FOCC016742	0.727987
FOCC004523	0.727601
FOCC000171	0.724857
FOCC008869	0.724607
FOCC002605	0.724227
FOCC011739	0.724059
FOCC008582	0.723767
FOCC013197	0.722779
FOCC012347	0.722734
FOCC006763	0.721401
FOCC003641	0.720343
FOCC007986	0.719711
FOCC002961	0.718647
FOCC016948	0.718498
FOCC017734	0.718393
FOCC017853	0.715068
FOCC011286	0.714932
FOCC004355	0.714452
FOCC011709	0.7143
FOCC005726	0.714262
FOCC002382	0.714083
FOCC011937	0.71397
FOCC000698	0.713771
FOCC014064	0.712445
FOCC009480	0.712245
FOCC016034	0.708012
FOCC003137	0.704632
FOCC012487	0.702794
FOCC014573	0.702609
FOCC001079	0.700781
FOCC004452	0.698532
FOCC002115	0.697178
FOCC009624	0.696078
FOCC002342	0.695557
FOCC000372	0.694365
FOCC002628	0.694132
FOCC011843	0.693002
FOCC008634	0.692493
FOCC004171	0.690877
FOCC015899	0.690838
FOCC012063	0.690241
FOCC013647	0.689799
FOCC017239	0.689557
FOCC015447	0.689394
FOCC008591	0.686934
FOCC006329	0.686111
FOCC013324	0.685214
FOCC015376	0.684405
FOCC012882	0.684211
FOCC008420	0.684003
FOCC017575	0.68239
FOCC006029	0.681744
FOCC016380	0.680303
FOCC011199	0.679656
FOCC002259	0.679056
FOCC014634	0.678957
FOCC004325	0.678832
FOCC012081	0.67829
FOCC005806	0.677246
FOCC011088	0.677191
FOCC000980	0.676726
FOCC000693	0.675157
FOCC010834	0.674579
FOCC012018	0.674178
FOCC007282	0.674106
FOCC015774	0.671519
FOCC017882	0.670772
FOCC011095	0.668136
FOCC011786	0.666714
FOCC012424	0.66451
FOCC006934	0.663248
FOCC015255	0.662775
FOCC014099	0.662346
FOCC008998	0.662126
FOCC005915	0.660511
FOCC001172	0.659255
FOCC005150	0.658255
FOCC002705	0.657965
FOCC008056	0.657367
FOCC003142	0.656981
FOCC000071	0.656923
FOCC013120	0.656529
FOCC012093	0.65594
FOCC011243	0.653517
FOCC011403	0.65147
FOCC003819	0.650604
FOCC001157	0.648642
FOCC016580	0.648052
FOCC005203	0.646629
FOCC013043	0.64517
FOCC007960	0.644972
FOCC001504	0.643923
FOCC008009	0.642112
FOCC008223	0.640649
FOCC007129	0.640361
FOCC009028	0.638832
FOCC011091	0.638701
FOCC014890	0.636319
FOCC002420	0.634298
FOCC001113	0.631075
FOCC009358	0.630939
FOCC003541	0.630058
FOCC008047	0.628561
FOCC012141	0.627919
FOCC002066	0.627756
FOCC013326	0.626918
FOCC016515	0.626895
FOCC010725	0.626705
FOCC013570	0.626446
FOCC004834	0.62366
FOCC008370	0.623146
FOCC005092	0.622641
FOCC016944	0.6213
FOCC003516	0.61721
FOCC010786	0.617145
FOCC007620	0.615854
FOCC001325	0.615635
FOCC000727	0.612187
FOCC004326	0.611079
FOCC007756	0.61019
FOCC003494	0.609991
FOCC013801	0.609719
FOCC008259	0.609587
FOCC017762	0.608647
FOCC001423	0.608316
FOCC013651	0.608194
FOCC015494	0.608146
FOCC002379	0.607303
FOCC001483	0.605976
FOCC003649	0.605583
FOCC013984	0.60544
FOCC007130	0.603255
FOCC003336	0.603076
FOCC003914	0.602938
FOCC001717	0.601523
FOCC001671	0.600316
FOCC015588	0.598426
FOCC016323	0.597962
FOCC001663	0.59661
FOCC002438	0.593821
FOCC002792	0.593375
FOCC018001	0.591575
FOCC015010	0.590385
FOCC003418	0.588816
FOCC007702	0.588409
FOCC003887	0.586597
FOCC008733	0.583568
FOCC004235	0.579767
FOCC002704	0.574738
FOCC012705	0.574085
FOCC008995	0.572948
FOCC006083	0.571145
FOCC011381	0.570346
FOCC017817	0.570053
FOCC008087	0.567093
FOCC013088	0.566005
FOCC005770	0.564987
FOCC000757	0.563951
FOCC002064	0.563245
FOCC015537	0.563032
FOCC003162	0.562743
FOCC016653	0.560735
FOCC001201	0.56042
FOCC007064	0.558412
FOCC011962	0.55104
FOCC016942	0.550319
FOCC005437	0.549472
FOCC005013	0.548355
FOCC003060	0.544586
FOCC014397	0.541043
FOCC001988	0.541002
FOCC013160	0.536194
FOCC015039	0.533123
FOCC001901	0.532718
FOCC011656	0.531558
FOCC015532	0.525646
FOCC016051	0.525126
FOCC008545	0.523859
FOCC005585	0.523293
FOCC007156	0.521652
FOCC014948	0.516815
FOCC009122	0.510618
FOCC017508	0.510474
FOCC003325	0.509031
FOCC004999	0.506477
FOCC003147	0.505639
FOCC017408	0.503146
FOCC003651	0.501692
FOCC016181	0.501677
FOCC005199	0.500336
FOCC005584	0.500186
FOCC003370	0.498809
FOCC007693	0.49807
FOCC016211	0.497436
FOCC002129	0.496346
FOCC012576	0.494561
FOCC004081	0.494041
FOCC009097	0.493491
FOCC007183	0.493265
FOCC002089	0.49081
FOCC016871	0.49071
FOCC001218	0.488824
FOCC004216	0.488773
FOCC005654	0.482889
FOCC015219	0.480528
FOCC012510	0.479147
FOCC014381	0.479009
FOCC003270	0.478188
FOCC017713	0.477214
FOCC006358	0.475686
FOCC000971	0.474498
FOCC004848	0.473209
FOCC011037	0.471935
FOCC006799	0.471789
FOCC011707	0.470969
FOCC010701	0.470075
FOCC006814	0.469639
FOCC000970	0.468735
FOCC003385	0.468654
FOCC007767	0.46794
FOCC007999	0.466723
FOCC014291	0.463369
FOCC016895	0.458141
FOCC006993	0.454856
FOCC005778	0.454487
FOCC016819	0.452608
FOCC009139	0.449038
FOCC012482	0.447329
FOCC012471	0.438852
FOCC014049	0.433272
FOCC007436	0.432091
FOCC000859	0.429688
FOCC008696	0.429538
FOCC000991	0.41667
FOCC010782	0.416116
FOCC016182	0.41578
FOCC013445	0.415141
FOCC003306	0.414741
FOCC000972	0.413678
FOCC007103	0.410561
FOCC000463	0.407816
FOCC007439	0.402026
FOCC017130	0.401991
FOCC002799	0.401732
FOCC004284	0.40012
FOCC001198	0.392112
FOCC002835	0.387804
FOCC000990	0.384498
FOCC017718	0.376481
FOCC013743	0.373016
FOCC008447	0.370389
FOCC014942	0.363543
FOCC012813	0.36266
FOCC011034	0.35871
FOCC012776	0.353389
FOCC016335	0.351013
FOCC013045	0.348252
FOCC008027	0.346286
FOCC003190	0.344546
FOCC011462	0.341478
FOCC011803	0.340558
FOCC012091	0.333836
FOCC012484	0.333625
FOCC005481	0.325892
FOCC004082	0.325585
FOCC013084	0.32138
FOCC012020	0.32056
FOCC017588	0.317338
FOCC015562	0.309478
FOCC015016	0.308823
FOCC013313	0.306636
FOCC012993	0.305888
FOCC002809	0.291604
FOCC014030	0.288193
FOCC015943	0.280737
FOCC016124	0.276393
FOCC007418	0.266928
FOCC013297	0.259829
FOCC017117	0.258418
FOCC005735	0.258219
FOCC002497	0.253523
FOCC001572	0.249569
FOCC001569	0.221577
FOCC005050	0.214614
FOCC008310	0.213621
FOCC009446	0.162231
FOCC016793	0.102224

## Sheet: turquoise_d
Transcript ID	kME
FOCC007930	0.991027
FOCC017027	0.990695
FOCC012887	0.9898
FOCC003181	0.989184
FOCC013437	0.988483
FOCC003178	0.987748
FOCC012161	0.987357
FOCC005421	0.987356
FOCC005208	0.986991
FOCC015375	0.986762
FOCC005697	0.986613
FOCC000644	0.986577
FOCC006160	0.98624
FOCC017041	0.986224
FOCC003288	0.986142
FOCC017142	0.98588
FOCC005133	0.985596
FOCC015407	0.985508
FOCC011848	0.985443
FOCC007041	0.985438
FOCC006636	0.985331
FOCC009138	0.985242
FOCC017771	0.985147
FOCC003508	0.985069
FOCC015524	0.984919
FOCC011734	0.984889
FOCC006652	0.984692
FOCC006050	0.984691
FOCC009059	0.984533
FOCC000423	0.984407
FOCC005931	0.984207
FOCC004380	0.984165
FOCC011298	0.983955
FOCC008576	0.983919
FOCC002766	0.983754
FOCC011296	0.983637
FOCC004994	0.983605
FOCC009569	0.983562
FOCC002819	0.983519
FOCC001746	0.983429
FOCC007428	0.983336
FOCC011847	0.983214
FOCC009423	0.983124
FOCC008011	0.982824
FOCC015900	0.982821
FOCC002582	0.9828
FOCC003545	0.982746
FOCC005184	0.982248
FOCC006725	0.982137
FOCC000464	0.982083
FOCC011486	0.982079
FOCC003665	0.98199
FOCC003134	0.981965
FOCC004140	0.98182
FOCC004604	0.981762
FOCC006960	0.981484
FOCC004405	0.981431
FOCC011758	0.981205
FOCC003070	0.981178
FOCC007900	0.9811
FOCC015005	0.980875
FOCC001519	0.980733
FOCC010708	0.980621
FOCC015074	0.980474
FOCC008585	0.980414
FOCC005115	0.980175
FOCC002747	0.980097
FOCC000157	0.980065
FOCC006154	0.980044
FOCC005922	0.979964
FOCC004947	0.979933
FOCC004184	0.979857
FOCC000498	0.979851
FOCC014967	0.979718
FOCC001067	0.979712
FOCC014976	0.979681
FOCC009169	0.979602
FOCC002285	0.979598
FOCC000284	0.979461
FOCC007196	0.97939
FOCC001057	0.979389
FOCC008818	0.979326
FOCC005452	0.979282
FOCC005550	0.979274
FOCC007399	0.979256
FOCC012799	0.979212
FOCC011676	0.979212
FOCC014570	0.979094
FOCC007677	0.97906
FOCC015639	0.97904
FOCC005238	0.978979
FOCC001638	0.978964
FOCC015025	0.978956
FOCC006103	0.978904
FOCC007939	0.978771
FOCC004569	0.978741
FOCC008488	0.97867
FOCC000258	0.978641
FOCC004566	0.978612
FOCC001390	0.978513
FOCC004425	0.978426
FOCC001116	0.978316
FOCC012863	0.978257
FOCC007574	0.978178
FOCC003184	0.978095
FOCC010824	0.977975
FOCC014952	0.977938
FOCC005372	0.977873
FOCC016050	0.977812
FOCC004607	0.977726
FOCC006724	0.977687
FOCC011297	0.977675
FOCC013506	0.977633
FOCC012475	0.977612
FOCC015120	0.977564
FOCC010752	0.977492
FOCC005038	0.977441
FOCC002588	0.977438
FOCC011283	0.977363
FOCC002463	0.977303
FOCC001708	0.977287
FOCC003953	0.977136
FOCC007654	0.977076
FOCC009060	0.977031
FOCC013901	0.976978
FOCC004615	0.976964
FOCC015898	0.976946
FOCC007951	0.976873
FOCC014254	0.976859
FOCC007708	0.976829
FOCC008337	0.976795
FOCC001119	0.976467
FOCC013319	0.976463
FOCC005524	0.976449
FOCC004577	0.976429
FOCC013747	0.976421
FOCC007029	0.976417
FOCC000285	0.976317
FOCC002489	0.976185
FOCC001996	0.975904
FOCC005650	0.975891
FOCC016671	0.97578
FOCC007440	0.97557
FOCC001078	0.975471
FOCC006124	0.975007
FOCC001121	0.974946
FOCC003803	0.974935
FOCC004774	0.974926
FOCC013264	0.974889
FOCC013196	0.974822
FOCC001049	0.974817
FOCC005674	0.974797
FOCC008007	0.974676
FOCC012103	0.974668
FOCC014304	0.974654
FOCC000853	0.974513
FOCC014889	0.974437
FOCC014768	0.974394
FOCC008077	0.974339
FOCC010869	0.974325
FOCC013048	0.974319
FOCC003258	0.974267
FOCC013583	0.974199
FOCC001531	0.974198
FOCC014796	0.974166
FOCC009422	0.974074
FOCC000738	0.974058
FOCC001733	0.974051
FOCC011238	0.974027
FOCC002297	0.973923
FOCC014470	0.973776
FOCC003276	0.973765
FOCC005375	0.973746
FOCC004553	0.973722
FOCC009118	0.97369
FOCC013277	0.973689
FOCC002234	0.973611
FOCC000992	0.973598
FOCC004335	0.973562
FOCC007277	0.973406
FOCC012823	0.973343
FOCC001047	0.973325
FOCC016029	0.973319
FOCC003330	0.973307
FOCC011207	0.973204
FOCC001762	0.973179
FOCC007856	0.973176
FOCC002813	0.972949
FOCC013049	0.972911
FOCC015727	0.972904
FOCC005140	0.972834
FOCC004920	0.972779
FOCC002464	0.972774
FOCC008262	0.97276
FOCC014791	0.972733
FOCC003546	0.972686
FOCC012099	0.972665
FOCC012868	0.972582
FOCC011879	0.972578
FOCC016329	0.972534
FOCC006109	0.972488
FOCC012997	0.972459
FOCC013452	0.972376
FOCC001664	0.972347
FOCC007280	0.972302
FOCC000183	0.972241
FOCC014792	0.971969
FOCC008910	0.971964
FOCC000472	0.971957
FOCC015587	0.971925
FOCC013155	0.971892
FOCC004991	0.971796
FOCC003238	0.971674
FOCC005556	0.971501
FOCC012014	0.971496
FOCC004715	0.971486
FOCC008044	0.971436
FOCC013554	0.971323
FOCC008605	0.97126
FOCC009057	0.971221
FOCC008101	0.971211
FOCC005924	0.971182
FOCC004141	0.971171
FOCC014571	0.971066
FOCC016451	0.971059
FOCC008611	0.971026
FOCC006952	0.970937
FOCC004815	0.97087
FOCC007556	0.97078
FOCC007356	0.970678
FOCC006809	0.970582
FOCC013636	0.970428
FOCC014501	0.970427
FOCC003176	0.970402
FOCC001056	0.97039
FOCC015007	0.970376
FOCC001307	0.970229
FOCC013595	0.970155
FOCC013504	0.970072
FOCC011458	0.97007
FOCC004262	0.97003
FOCC000298	0.970029
FOCC012612	0.969911
FOCC014619	0.969908
FOCC002949	0.9699
FOCC008292	0.969887
FOCC013450	0.969856
FOCC009325	0.969776
FOCC005022	0.969776
FOCC002569	0.969749
FOCC002211	0.969737
FOCC000542	0.96957
FOCC001870	0.96956
FOCC010713	0.96955
FOCC011791	0.969519
FOCC001774	0.969471
FOCC014606	0.9694
FOCC005426	0.969321
FOCC015893	0.969312
FOCC012170	0.969215
FOCC007955	0.969089
FOCC014069	0.968754
FOCC002507	0.96874
FOCC001547	0.968642
FOCC006966	0.968612
FOCC011089	0.96854
FOCC011561	0.968446
FOCC011176	0.968423
FOCC001734	0.968388
FOCC011125	0.968251
FOCC016366	0.968228
FOCC006379	0.968207
FOCC005453	0.968133
FOCC008851	0.968083
FOCC000803	0.967972
FOCC017521	0.967965
FOCC004654	0.967824
FOCC015806	0.96782
FOCC008263	0.967813
FOCC008209	0.9678
FOCC000947	0.96777
FOCC006790	0.967761
FOCC013907	0.967707
FOCC003499	0.967656
FOCC002491	0.967621
FOCC014176	0.967458
FOCC005120	0.967416
FOCC008852	0.967197
FOCC002465	0.967143
FOCC015044	0.967122
FOCC000129	0.967093
FOCC005638	0.966986
FOCC001653	0.966815
FOCC015501	0.966747
FOCC011752	0.966675
FOCC001123	0.96663
FOCC003289	0.9666
FOCC015680	0.966512
FOCC004666	0.966492
FOCC005675	0.966445
FOCC004551	0.96643
FOCC003550	0.966382
FOCC003043	0.966322
FOCC007525	0.966309
FOCC011718	0.966274
FOCC007535	0.966119
FOCC011906	0.965839
FOCC011264	0.96582
FOCC003802	0.96574
FOCC002473	0.965716
FOCC013195	0.965694
FOCC002627	0.96569
FOCC003164	0.965664
FOCC004381	0.965521
FOCC007825	0.965452
FOCC003540	0.965357
FOCC014097	0.965111
FOCC008584	0.96508
FOCC009364	0.964854
FOCC002020	0.964785
FOCC000232	0.964781
FOCC004365	0.964634
FOCC008902	0.964487
FOCC015132	0.964481
FOCC015506	0.96435
FOCC004652	0.964311
FOCC000299	0.964247
FOCC003954	0.96418
FOCC004456	0.964138
FOCC008927	0.964037
FOCC016230	0.964018
FOCC001869	0.963696
FOCC014408	0.963602
FOCC014609	0.963584
FOCC005074	0.963546
FOCC000124	0.963501
FOCC005088	0.96336
FOCC000198	0.963334
FOCC015693	0.963325
FOCC013078	0.963311
FOCC002053	0.963046
FOCC000794	0.962976
FOCC009023	0.962895
FOCC008388	0.962726
FOCC011302	0.962718
FOCC002246	0.962683
FOCC012511	0.962438
FOCC012762	0.962326
FOCC011329	0.962292
FOCC015006	0.962158
FOCC015705	0.962158
FOCC013649	0.962113
FOCC004884	0.962077
FOCC003036	0.962008
FOCC006515	0.961959
FOCC000266	0.961741
FOCC015709	0.96166
FOCC003523	0.961595
FOCC003879	0.961569
FOCC008946	0.961512
FOCC004891	0.961511
FOCC011282	0.961481
FOCC011356	0.96148
FOCC000895	0.961348
FOCC011576	0.961249
FOCC013835	0.961219
FOCC005219	0.961205
FOCC009548	0.961127
FOCC009120	0.961092
FOCC010976	0.961083
FOCC005920	0.961072
FOCC001724	0.961061
FOCC010750	0.961007
FOCC005923	0.960996
FOCC013281	0.960962
FOCC009382	0.960916
FOCC004985	0.960883
FOCC007688	0.960846
FOCC002645	0.960812
FOCC008916	0.960772
FOCC004630	0.960708
FOCC016298	0.960701
FOCC011680	0.960692
FOCC013435	0.960654
FOCC012341	0.96063
FOCC007138	0.960627
FOCC001375	0.960625
FOCC012035	0.960442
FOCC016772	0.96044
FOCC007751	0.960286
FOCC006640	0.960227
FOCC003228	0.9601
FOCC009365	0.960088
FOCC003442	0.959942
FOCC016358	0.959787
FOCC016774	0.959781
FOCC013799	0.959712
FOCC002031	0.959695
FOCC006726	0.959608
FOCC001594	0.959492
FOCC013406	0.959485
FOCC006659	0.959443
FOCC011772	0.959317
FOCC005929	0.959076
FOCC016084	0.958844
FOCC014533	0.958829
FOCC002490	0.958638
FOCC004610	0.958623
FOCC014978	0.95853
FOCC013064	0.958356
FOCC004859	0.958339
FOCC012352	0.958211
FOCC001258	0.958208
FOCC000309	0.958194
FOCC015030	0.958129
FOCC002713	0.958079
FOCC005021	0.958063
FOCC006764	0.958022
FOCC009595	0.957977
FOCC004829	0.957964
FOCC010753	0.957962
FOCC008901	0.957882
FOCC012131	0.957773
FOCC009326	0.957736
FOCC002646	0.95772
FOCC006932	0.95771
FOCC008990	0.957693
FOCC013096	0.957669
FOCC004311	0.957567
FOCC007361	0.957565
FOCC000118	0.957218
FOCC006870	0.957208
FOCC005413	0.957134
FOCC005102	0.957134
FOCC000384	0.956935
FOCC003063	0.956879
FOCC001096	0.95685
FOCC000200	0.956827
FOCC002786	0.956725
FOCC001204	0.956639
FOCC004468	0.956598
FOCC016223	0.956557
FOCC005828	0.956524
FOCC005577	0.956521
FOCC006269	0.956483
FOCC007957	0.956328
FOCC004107	0.956179
FOCC016495	0.956162
FOCC015856	0.95613
FOCC002109	0.956121
FOCC006077	0.956101
FOCC001998	0.956068
FOCC004488	0.955771
FOCC002397	0.955707
FOCC004565	0.955568
FOCC008684	0.955551
FOCC008614	0.955549
FOCC003356	0.955416
FOCC014610	0.955288
FOCC002014	0.955232
FOCC008758	0.955135
FOCC002803	0.955121
FOCC007384	0.955102
FOCC006048	0.955098
FOCC005286	0.955065
FOCC012088	0.955054
FOCC007092	0.954987
FOCC013271	0.954884
FOCC007610	0.954879
FOCC014874	0.95483
FOCC003055	0.9547
FOCC011432	0.954541
FOCC014258	0.95454
FOCC004651	0.954291
FOCC004116	0.954221
FOCC009549	0.95422
FOCC014288	0.954169
FOCC011703	0.954127
FOCC014446	0.954115
FOCC000128	0.954032
FOCC002111	0.953949
FOCC012205	0.953896
FOCC014334	0.953888
FOCC000154	0.953857
FOCC007367	0.953854
FOCC011500	0.953838
FOCC007069	0.953699
FOCC004466	0.953695
FOCC010765	0.953474
FOCC008464	0.953226
FOCC001137	0.953209
FOCC012090	0.953176
FOCC005513	0.952641
FOCC015046	0.952622
FOCC003035	0.952512
FOCC007826	0.952498
FOCC012066	0.952368
FOCC013939	0.952365
FOCC011744	0.952306
FOCC005043	0.952236
FOCC011557	0.951999
FOCC015127	0.951893
FOCC009131	0.951892
FOCC013629	0.951877
FOCC013818	0.951838
FOCC001862	0.951815
FOCC004524	0.951674
FOCC002735	0.951557
FOCC016039	0.951494
FOCC001495	0.951487
FOCC003576	0.951257
FOCC012573	0.951192
FOCC000476	0.951128
FOCC013276	0.951034
FOCC001595	0.950884
FOCC003549	0.950831
FOCC005385	0.95083
FOCC004529	0.9508
FOCC012420	0.950525
FOCC014433	0.950433
FOCC014894	0.950424
FOCC004415	0.950422
FOCC008402	0.950299
FOCC013841	0.950184
FOCC012041	0.949873
FOCC007593	0.949823
FOCC005026	0.949814
FOCC017012	0.949394
FOCC002519	0.94935
FOCC014305	0.949211
FOCC000924	0.949189
FOCC006347	0.949152
FOCC015117	0.949086
FOCC000854	0.948962
FOCC011688	0.948791
FOCC008497	0.948668
FOCC000108	0.948484
FOCC002631	0.948388
FOCC009167	0.94837
FOCC016044	0.948334
FOCC002172	0.948233
FOCC000748	0.94818
FOCC015794	0.948176
FOCC016940	0.948014
FOCC005947	0.947944
FOCC005261	0.947937
FOCC008759	0.947744
FOCC000355	0.947666
FOCC008029	0.947535
FOCC008570	0.947442
FOCC005403	0.947347
FOCC011905	0.947323
FOCC015031	0.947212
FOCC016613	0.947193
FOCC005451	0.946965
FOCC000357	0.94694
FOCC000048	0.946799
FOCC002679	0.946768
FOCC006240	0.946719
FOCC001502	0.946706
FOCC001181	0.946699
FOCC012515	0.946616
FOCC004108	0.946516
FOCC005507	0.946447
FOCC014399	0.946392
FOCC001318	0.946374
FOCC005182	0.946192
FOCC005166	0.946013
FOCC009462	0.946009
FOCC001094	0.945986
FOCC002951	0.945738
FOCC011723	0.945605
FOCC002334	0.945553
FOCC012055	0.945452
FOCC004712	0.945329
FOCC005965	0.945277
FOCC012574	0.945256
FOCC000769	0.945222
FOCC006237	0.94519
FOCC000389	0.945113
FOCC008819	0.945085
FOCC015896	0.944682
FOCC003267	0.944568
FOCC003488	0.944553
FOCC002018	0.944347
FOCC000392	0.944265
FOCC002644	0.94415
FOCC003575	0.944134
FOCC004923	0.943818
FOCC009639	0.943812
FOCC015026	0.943724
FOCC011781	0.943499
FOCC015482	0.943493
FOCC008989	0.943309
FOCC015049	0.943136
FOCC008607	0.942893
FOCC012006	0.94282
FOCC015695	0.942816
FOCC000959	0.942762
FOCC006658	0.942738
FOCC006170	0.942712
FOCC012096	0.942691
FOCC000121	0.942237
FOCC014143	0.942196
FOCC002922	0.942144
FOCC004655	0.942142
FOCC009563	0.94199
FOCC011269	0.941669
FOCC006945	0.941634
FOCC000750	0.94162
FOCC012209	0.941611
FOCC013021	0.941562
FOCC013010	0.941547
FOCC002748	0.941391
FOCC002979	0.941329
FOCC011952	0.941306
FOCC008730	0.941294
FOCC012760	0.941228
FOCC014207	0.941194
FOCC007827	0.941078
FOCC016106	0.94102
FOCC000412	0.940965
FOCC008673	0.940931
FOCC003155	0.940814
FOCC007947	0.940647
FOCC004217	0.940644
FOCC014495	0.940351
FOCC002918	0.940109
FOCC010871	0.94004
FOCC000369	0.939965
FOCC008731	0.939856
FOCC011359	0.939852
FOCC000529	0.93983
FOCC014337	0.93978
FOCC011951	0.939721
FOCC012040	0.939679
FOCC003793	0.939649
FOCC006480	0.939596
FOCC004921	0.939525
FOCC006730	0.939238
FOCC008797	0.939218
FOCC005429	0.939044
FOCC005314	0.93902
FOCC003295	0.938886
FOCC012712	0.93888
FOCC000182	0.938859
FOCC004824	0.938794
FOCC008826	0.938765
FOCC007038	0.938563
FOCC007600	0.938334
FOCC016038	0.938256
FOCC003217	0.938189
FOCC000321	0.938154
FOCC016974	0.937992
FOCC009434	0.937618
FOCC007687	0.937526
FOCC016683	0.937347
FOCC012139	0.937316
FOCC012941	0.936978
FOCC002333	0.936821
FOCC003688	0.936817
FOCC005005	0.936806
FOCC015811	0.936378
FOCC004421	0.936332
FOCC017824	0.936329
FOCC000642	0.936307
FOCC009098	0.936235
FOCC002778	0.936128
FOCC000161	0.936102
FOCC012564	0.936026
FOCC011541	0.93597
FOCC003596	0.935899
FOCC000034	0.935847
FOCC014827	0.935814
FOCC014704	0.935809
FOCC002662	0.935703
FOCC003966	0.935631
FOCC006494	0.935382
FOCC011863	0.935325
FOCC017770	0.935296
FOCC002600	0.935293
FOCC014795	0.935276
FOCC014788	0.935079
FOCC005253	0.935076
FOCC017350	0.935004
FOCC004307	0.934837
FOCC008579	0.934703
FOCC003524	0.934684
FOCC015767	0.934683
FOCC008338	0.934514
FOCC003553	0.934481
FOCC015799	0.934249
FOCC006738	0.934184
FOCC003004	0.934077
FOCC004150	0.933888
FOCC001806	0.933864
FOCC002909	0.933644
FOCC013628	0.933582
FOCC008111	0.933475
FOCC008793	0.933453
FOCC012335	0.933106
FOCC003623	0.933028
FOCC003005	0.932873
FOCC005387	0.932843
FOCC001868	0.932831
FOCC001242	0.932741
FOCC004299	0.932512
FOCC008773	0.932498
FOCC005268	0.932261
FOCC012593	0.932166
FOCC014532	0.932147
FOCC001612	0.931872
FOCC004372	0.931754
FOCC007284	0.931717
FOCC003653	0.931562
FOCC001446	0.931525
FOCC012759	0.931501
FOCC004487	0.931482
FOCC007704	0.931388
FOCC003021	0.931387
FOCC013270	0.931263
FOCC003229	0.931243
FOCC001261	0.931077
FOCC008557	0.930934
FOCC000861	0.930892
FOCC017772	0.930884
FOCC009638	0.930538
FOCC004660	0.930529
FOCC004649	0.930455
FOCC013671	0.930415
FOCC015632	0.930396
FOCC014257	0.930349
FOCC014262	0.930295
FOCC003219	0.930217
FOCC001555	0.930049
FOCC014797	0.930018
FOCC000789	0.929974
FOCC001408	0.929964
FOCC016317	0.929789
FOCC005024	0.929723
FOCC007874	0.929686
FOCC006283	0.929607
FOCC014142	0.929578
FOCC009170	0.929494
FOCC005962	0.929471
FOCC001406	0.929459
FOCC013840	0.92941
FOCC009117	0.929366
FOCC006549	0.92926
FOCC007217	0.929222
FOCC001205	0.929119
FOCC014799	0.929052
FOCC012177	0.929005
FOCC008933	0.92897
FOCC008900	0.928602
FOCC011764	0.928529
FOCC003590	0.928482
FOCC001037	0.928456
FOCC003792	0.928447
FOCC014336	0.928419
FOCC000123	0.928396
FOCC003505	0.928323
FOCC017014	0.92829
FOCC002656	0.928204
FOCC015623	0.928167
FOCC013451	0.928141
FOCC006849	0.928039
FOCC003145	0.927402
FOCC010901	0.927005
FOCC017383	0.927003
FOCC003019	0.926842
FOCC001553	0.92681
FOCC002903	0.92654
FOCC014335	0.926384
FOCC015134	0.926156
FOCC010856	0.926121
FOCC004603	0.926075
FOCC002958	0.926011
FOCC015758	0.926005
FOCC010767	0.92591
FOCC004379	0.925899
FOCC006433	0.925682
FOCC012883	0.925617
FOCC005383	0.925457
FOCC004105	0.925457
FOCC003088	0.925455
FOCC016165	0.925297
FOCC011996	0.925176
FOCC008774	0.924826
FOCC002329	0.924709
FOCC009053	0.924593
FOCC001648	0.924555
FOCC013630	0.924553
FOCC016494	0.924183
FOCC000718	0.924096
FOCC000443	0.924032
FOCC006391	0.923869
FOCC006364	0.92382
FOCC006828	0.923591
FOCC008613	0.923561
FOCC006339	0.923405
FOCC015075	0.923301
FOCC015637	0.923296
FOCC005635	0.923279
FOCC016973	0.923001
FOCC011883	0.922846
FOCC014216	0.922773
FOCC013505	0.922577
FOCC013387	0.922538
FOCC014984	0.922516
FOCC004182	0.922433
FOCC009457	0.92243
FOCC012132	0.922317
FOCC006709	0.922135
FOCC002743	0.921932
FOCC013547	0.921898
FOCC007007	0.921765
FOCC008434	0.921764
FOCC007872	0.921647
FOCC015800	0.921572
FOCC015370	0.921412
FOCC015638	0.921343
FOCC004564	0.921286
FOCC011375	0.920945
FOCC017253	0.920852
FOCC011177	0.920741
FOCC001897	0.92043
FOCC014472	0.920126
FOCC013377	0.920125
FOCC016300	0.919969
FOCC005419	0.919907
FOCC004312	0.919871
FOCC001206	0.919783
FOCC013066	0.919777
FOCC007037	0.919648
FOCC013830	0.919645
FOCC005933	0.91964
FOCC002328	0.919365
FOCC015382	0.919354
FOCC014212	0.919349
FOCC001851	0.919238
FOCC017247	0.919236
FOCC007497	0.919034
FOCC000548	0.918986
FOCC005392	0.91895
FOCC001782	0.918825
FOCC000191	0.918583
FOCC002593	0.91851
FOCC000664	0.918357
FOCC016633	0.918333
FOCC007291	0.918195
FOCC009579	0.917935
FOCC005637	0.917923
FOCC004277	0.917854
FOCC001265	0.917585
FOCC006323	0.917564
FOCC007040	0.917373
FOCC016690	0.917305
FOCC002780	0.91721
FOCC005786	0.917189
FOCC005127	0.917122
FOCC005551	0.917084
FOCC012046	0.916969
FOCC009546	0.916925
FOCC011349	0.91659
FOCC004599	0.916463
FOCC015686	0.916454
FOCC006144	0.916306
FOCC016089	0.916277
FOCC002468	0.916206
FOCC007583	0.916046
FOCC012367	0.915917
FOCC012151	0.915852
FOCC002905	0.915725
FOCC012618	0.915434
FOCC004527	0.915361
FOCC004667	0.91536
FOCC007360	0.915304
FOCC012841	0.915137
FOCC000471	0.91501
FOCC015677	0.914993
FOCC000042	0.914992
FOCC007506	0.914975
FOCC012761	0.914921
FOCC002851	0.914847
FOCC016104	0.914827
FOCC008928	0.914785
FOCC011390	0.914633
FOCC003492	0.914596
FOCC002241	0.914589
FOCC005549	0.914522
FOCC004953	0.914517
FOCC002742	0.914445
FOCC004111	0.914349
FOCC006156	0.914288
FOCC007292	0.914282
FOCC013946	0.914237
FOCC000099	0.913995
FOCC011425	0.913995
FOCC008190	0.913891
FOCC011014	0.913881
FOCC015091	0.913758
FOCC003462	0.913746
FOCC015116	0.913741
FOCC004023	0.913707
FOCC016103	0.91348
FOCC016790	0.913392
FOCC009116	0.913338
FOCC004986	0.913287
FOCC002416	0.913143
FOCC002210	0.913102
FOCC002985	0.912868
FOCC001668	0.91282
FOCC011064	0.912773
FOCC001060	0.912765
FOCC012704	0.912734
FOCC002666	0.912521
FOCC012595	0.912414
FOCC004270	0.912323
FOCC001853	0.912194
FOCC001499	0.911895
FOCC004952	0.911804
FOCC007750	0.911637
FOCC012561	0.911517
FOCC011330	0.91135
FOCC015260	0.910945
FOCC014954	0.910669
FOCC011681	0.910572
FOCC004749	0.910215
FOCC014287	0.91021
FOCC012771	0.910127
FOCC015939	0.909949
FOCC012369	0.909841
FOCC001727	0.909825
FOCC012013	0.909745
FOCC011536	0.909718
FOCC004703	0.909693
FOCC001780	0.909589
FOCC006916	0.909588
FOCC008886	0.909425
FOCC008798	0.909373
FOCC008435	0.90936
FOCC013797	0.909333
FOCC011674	0.908636
FOCC001183	0.908632
FOCC014631	0.908562
FOCC000523	0.90836
FOCC006741	0.908257
FOCC017352	0.908194
FOCC004745	0.908189
FOCC001822	0.908167
FOCC017701	0.908034
FOCC004403	0.907758
FOCC000055	0.907696
FOCC002326	0.907413
FOCC005854	0.907364
FOCC003136	0.907163
FOCC000155	0.906896
FOCC015002	0.906879
FOCC008050	0.906809
FOCC008100	0.906771
FOCC013938	0.906771
FOCC002689	0.906677
FOCC008440	0.90665
FOCC013438	0.906592
FOCC013596	0.906468
FOCC013745	0.906438
FOCC007965	0.906398
FOCC009157	0.906348
FOCC009436	0.906326
FOCC011374	0.906186
FOCC001462	0.906169
FOCC003951	0.906065
FOCC002370	0.905885
FOCC015763	0.905627
FOCC004467	0.905558
FOCC000968	0.905544
FOCC007416	0.905537
FOCC007398	0.905518
FOCC007005	0.905378
FOCC014090	0.905185
FOCC015897	0.905138
FOCC007006	0.904955
FOCC003154	0.904369
FOCC012146	0.904328
FOCC015768	0.904153
FOCC008417	0.904097
FOCC011379	0.90409
FOCC015920	0.90409
FOCC011240	0.904049
FOCC002801	0.904021
FOCC008578	0.903972
FOCC014790	0.903686
FOCC001266	0.903597
FOCC004734	0.903323
FOCC004969	0.90301
FOCC000201	0.903001
FOCC008978	0.902895
FOCC013800	0.902769
FOCC003504	0.902114
FOCC002677	0.902049
FOCC000509	0.902045
FOCC001815	0.901987
FOCC001640	0.901686
FOCC012957	0.90161
FOCC011773	0.901435
FOCC012173	0.901389
FOCC012798	0.900941
FOCC003098	0.900816
FOCC001611	0.900649
FOCC006239	0.900489
FOCC002286	0.900423
FOCC011132	0.900413
FOCC000923	0.900229
FOCC001313	0.900106
FOCC005404	0.899942
FOCC006423	0.899936
FOCC013003	0.899778
FOCC009168	0.899773
FOCC009360	0.899709
FOCC017544	0.899663
FOCC014509	0.899616
FOCC001487	0.899209
FOCC017582	0.89914
FOCC003293	0.899041
FOCC001824	0.899032
FOCC010850	0.89899
FOCC014620	0.898757
FOCC014277	0.898746
FOCC008947	0.898287
FOCC007897	0.898259
FOCC008568	0.898112
FOCC008828	0.898033
FOCC003520	0.898021
FOCC012054	0.897949
FOCC002351	0.897946
FOCC000116	0.897928
FOCC011998	0.897601
FOCC003387	0.897566
FOCC005525	0.897312
FOCC004554	0.897303
FOCC003133	0.897261
FOCC014061	0.89722
FOCC006920	0.897025
FOCC014046	0.896969
FOCC005418	0.89695
FOCC005193	0.896924
FOCC003501	0.896875
FOCC004937	0.896623
FOCC011501	0.896553
FOCC000318	0.896463
FOCC005782	0.896358
FOCC000771	0.896094
FOCC001040	0.896027
FOCC008700	0.895971
FOCC007958	0.895966
FOCC000294	0.895931
FOCC003779	0.895798
FOCC005048	0.89578
FOCC009093	0.895602
FOCC008573	0.895463
FOCC006904	0.89534
FOCC007545	0.895282
FOCC014505	0.895218
FOCC009096	0.894947
FOCC003490	0.894862
FOCC002821	0.894775
FOCC004382	0.894607
FOCC003586	0.894598
FOCC012089	0.894591
FOCC003513	0.894491
FOCC015681	0.894173
FOCC007927	0.894162
FOCC014260	0.894016
FOCC007431	0.893962
FOCC014528	0.893931
FOCC000078	0.893764
FOCC016299	0.893599
FOCC009533	0.893538
FOCC003400	0.893533
FOCC008598	0.893386
FOCC008796	0.893385
FOCC011864	0.893358
FOCC002139	0.893302
FOCC003247	0.893164
FOCC007537	0.893116
FOCC004847	0.892968
FOCC000363	0.892941
FOCC013375	0.892873
FOCC000724	0.892666
FOCC008563	0.892188
FOCC008729	0.892016
FOCC000064	0.891817
FOCC004955	0.891763
FOCC000292	0.891752
FOCC016883	0.891665
FOCC000407	0.891663
FOCC001235	0.891575
FOCC011043	0.891553
FOCC003599	0.891468
FOCC012067	0.891424
FOCC003132	0.89142
FOCC006137	0.891283
FOCC002635	0.891229
FOCC002915	0.89108
FOCC004723	0.890962
FOCC003191	0.890946
FOCC016178	0.890885
FOCC006304	0.890806
FOCC004858	0.890763
FOCC016808	0.890732
FOCC016694	0.890334
FOCC007536	0.890119
FOCC015636	0.89001
FOCC001783	0.889697
FOCC003941	0.889127
FOCC002266	0.889015
FOCC012180	0.888998
FOCC006685	0.888902
FOCC013447	0.888793
FOCC015691	0.888635
FOCC013783	0.888346
FOCC014471	0.888226
FOCC009172	0.887993
FOCC012433	0.887978
FOCC002457	0.887848
FOCC004102	0.887829
FOCC002410	0.887769
FOCC004792	0.887608
FOCC012015	0.887512
FOCC012748	0.887464
FOCC007197	0.887235
FOCC000792	0.886877
FOCC009578	0.886871
FOCC000365	0.886793
FOCC001492	0.886726
FOCC007594	0.886314
FOCC001093	0.88628
FOCC009113	0.88621
FOCC016330	0.886001
FOCC000106	0.885828
FOCC002822	0.885643
FOCC003470	0.885628
FOCC007015	0.885578
FOCC004583	0.885054
FOCC001630	0.884912
FOCC017069	0.884884
FOCC011844	0.88481
FOCC007394	0.884721
FOCC014879	0.884545
FOCC007974	0.884476
FOCC013580	0.884461
FOCC000512	0.88434
FOCC013275	0.883868
FOCC009121	0.883857
FOCC003471	0.883837
FOCC009589	0.883833
FOCC008410	0.883712
FOCC016384	0.883643
FOCC015941	0.883321
FOCC015583	0.883182
FOCC011201	0.883111
FOCC005068	0.883075
FOCC014794	0.883006
FOCC005058	0.882927
FOCC006479	0.882808
FOCC005141	0.882791
FOCC000226	0.882708
FOCC008720	0.882637
FOCC008760	0.882469
FOCC003039	0.88231
FOCC000385	0.8823
FOCC012057	0.882044
FOCC012353	0.882028
FOCC001878	0.881917
FOCC008057	0.881898
FOCC001551	0.881837
FOCC012009	0.881637
FOCC011774	0.8816
FOCC009085	0.88157
FOCC017611	0.881463
FOCC011295	0.88137
FOCC013810	0.881266
FOCC007674	0.881115
FOCC002026	0.881109
FOCC004534	0.880975
FOCC006911	0.880971
FOCC004581	0.880832
FOCC000944	0.880143
FOCC017026	0.879983
FOCC014508	0.879866
FOCC004849	0.879807
FOCC012058	0.87974
FOCC015360	0.879616
FOCC018019	0.879519
FOCC003177	0.879487
FOCC011661	0.879361
FOCC012884	0.879245
FOCC008424	0.879241
FOCC016440	0.879117
FOCC006063	0.87907
FOCC014405	0.878983
FOCC003988	0.878803
FOCC012073	0.878794
FOCC014135	0.878698
FOCC017230	0.878582
FOCC006181	0.878523
FOCC010754	0.878498
FOCC012711	0.878353
FOCC013971	0.878337
FOCC007198	0.878243
FOCC009456	0.878218
FOCC008635	0.878211
FOCC017797	0.878171
FOCC011543	0.87815
FOCC011294	0.877904
FOCC000263	0.877833
FOCC001059	0.877829
FOCC000692	0.877723
FOCC000287	0.877591
FOCC000851	0.877528
FOCC008692	0.87744
FOCC001859	0.87738
FOCC013391	0.877236
FOCC011284	0.877154
FOCC015702	0.877084
FOCC003140	0.876813
FOCC013087	0.876677
FOCC005411	0.876625
FOCC013908	0.876509
FOCC005072	0.876444
FOCC001675	0.876444
FOCC001522	0.876372
FOCC004990	0.876233
FOCC015762	0.876138
FOCC008110	0.876137
FOCC012370	0.876106
FOCC001858	0.875883
FOCC004977	0.875518
FOCC002753	0.875471
FOCC015371	0.875385
FOCC015149	0.875306
FOCC004151	0.875244
FOCC001097	0.875183
FOCC003717	0.875061
FOCC011442	0.875058
FOCC000107	0.874797
FOCC004281	0.874796
FOCC009095	0.874768
FOCC013223	0.874665
FOCC002680	0.874561
FOCC009171	0.87417
FOCC005656	0.874162
FOCC008939	0.874091
FOCC013546	0.873991
FOCC012644	0.873807
FOCC004432	0.873543
FOCC014987	0.873528
FOCC013446	0.87343
FOCC010714	0.873415
FOCC005106	0.873247
FOCC011987	0.87321
FOCC001109	0.872782
FOCC009531	0.872692
FOCC002724	0.872599
FOCC003268	0.872533
FOCC004627	0.872491
FOCC006847	0.872374
FOCC006606	0.872349
FOCC001455	0.872306
FOCC006158	0.872227
FOCC007817	0.872086
FOCC013575	0.872085
FOCC014139	0.871805
FOCC007236	0.871764
FOCC016437	0.871652
FOCC008227	0.871501
FOCC002341	0.871397
FOCC007596	0.871335
FOCC001064	0.871282
FOCC006242	0.871186
FOCC014382	0.871153
FOCC008671	0.871146
FOCC001807	0.871028
FOCC000505	0.870592
FOCC012989	0.870479
FOCC009470	0.869971
FOCC009562	0.869963
FOCC003777	0.869941
FOCC003509	0.869917
FOCC003597	0.869801
FOCC001351	0.86968
FOCC004373	0.869568
FOCC004570	0.869324
FOCC006918	0.86913
FOCC012115	0.86913
FOCC000403	0.869059
FOCC001463	0.869041
FOCC006850	0.868962
FOCC004799	0.868911
FOCC011331	0.868795
FOCC007127	0.868722
FOCC012304	0.868557
FOCC003141	0.868335
FOCC004110	0.868278
FOCC006776	0.868207
FOCC001688	0.868137
FOCC000231	0.867949
FOCC011736	0.867901
FOCC013834	0.867788
FOCC005384	0.867506
FOCC006075	0.867442
FOCC008523	0.86743
FOCC001117	0.867285
FOCC002904	0.867273
FOCC011122	0.867217
FOCC005318	0.866986
FOCC008552	0.866614
FOCC000111	0.866327
FOCC002986	0.866316
FOCC006842	0.866288
FOCC013095	0.866136
FOCC002962	0.865948
FOCC016489	0.865797
FOCC003522	0.865759
FOCC002754	0.865653
FOCC004275	0.865632
FOCC008911	0.865453
FOCC011441	0.865017
FOCC011838	0.864967
FOCC010857	0.864919
FOCC000651	0.864897
FOCC017047	0.864894
FOCC002276	0.864644
FOCC014468	0.864233
FOCC016789	0.864082
FOCC004164	0.864052
FOCC006321	0.864016
FOCC014165	0.863911
FOCC003626	0.863817
FOCC002826	0.8635
FOCC011805	0.863466
FOCC012345	0.863133
FOCC013383	0.862991
FOCC007401	0.862728
FOCC001177	0.862694
FOCC007706	0.862467
FOCC012323	0.862452
FOCC012100	0.862177
FOCC010931	0.862003
FOCC017252	0.861957
FOCC015796	0.861956
FOCC009381	0.861956
FOCC014962	0.86194
FOCC003126	0.861912
FOCC003485	0.86187
FOCC017750	0.861748
FOCC000665	0.861557
FOCC012049	0.861443
FOCC012541	0.861423
FOCC006734	0.86142
FOCC016041	0.861214
FOCC004568	0.861162
FOCC007272	0.86091
FOCC002555	0.860902
FOCC005664	0.860653
FOCC001649	0.860615
FOCC014930	0.860446
FOCC008743	0.860361
FOCC007904	0.86035
FOCC008278	0.860237
FOCC012956	0.860213
FOCC004702	0.86
FOCC012325	0.859842
FOCC001850	0.859216
FOCC005570	0.859126
FOCC005191	0.858692
FOCC003992	0.858178
FOCC008787	0.858118
FOCC017862	0.858063
FOCC003888	0.858019
FOCC008386	0.857922
FOCC000795	0.85763
FOCC001526	0.85753
FOCC005358	0.857485
FOCC002046	0.857416
FOCC006837	0.857412
FOCC005315	0.857375
FOCC010760	0.857284
FOCC001711	0.857265
FOCC015640	0.857094
FOCC005285	0.857086
FOCC001285	0.857041
FOCC017209	0.856974
FOCC001496	0.856901
FOCC005529	0.856882
FOCC010902	0.856829
FOCC013544	0.856765
FOCC007982	0.85621
FOCC007978	0.855752
FOCC001972	0.855614
FOCC013552	0.855437
FOCC006526	0.855224
FOCC008827	0.85503
FOCC012594	0.854755
FOCC003369	0.854503
FOCC012343	0.854439
FOCC006366	0.854186
FOCC007246	0.854056
FOCC007247	0.854026
FOCC007185	0.853978
FOCC015505	0.853894
FOCC003172	0.85377
FOCC003976	0.853681
FOCC003307	0.85363
FOCC006350	0.853402
FOCC009002	0.853284
FOCC002648	0.853249
FOCC014770	0.853041
FOCC001162	0.852726
FOCC012758	0.852692
FOCC009518	0.852444
FOCC002265	0.852071
FOCC005010	0.852058
FOCC012935	0.851972
FOCC013082	0.851945
FOCC003527	0.85185
FOCC000248	0.851794
FOCC003128	0.851709
FOCC000377	0.851695
FOCC001877	0.851668
FOCC006047	0.851623
FOCC009550	0.851549
FOCC001592	0.851423
FOCC003880	0.851417
FOCC007498	0.851407
FOCC005684	0.85137
FOCC002934	0.85132
FOCC013837	0.851247
FOCC009311	0.851241
FOCC000758	0.850848
FOCC009502	0.850702
FOCC004716	0.85066
FOCC005542	0.850607
FOCC002943	0.849677
FOCC014993	0.849324
FOCC007216	0.84928
FOCC002636	0.849071
FOCC005783	0.84906
FOCC003183	0.848857
FOCC011790	0.848612
FOCC014955	0.848556
FOCC007258	0.848478
FOCC009086	0.84846
FOCC017354	0.848429
FOCC017870	0.848318
FOCC002850	0.848291
FOCC001275	0.848016
FOCC008076	0.847697
FOCC003125	0.847175
FOCC009043	0.84703
FOCC002657	0.846982
FOCC011870	0.846653
FOCC008872	0.846385
FOCC004717	0.846328
FOCC011730	0.846055
FOCC011502	0.845778
FOCC017656	0.84565
FOCC006943	0.845531
FOCC002895	0.845172
FOCC011066	0.845129
FOCC002833	0.845066
FOCC007407	0.844918
FOCC002506	0.844892
FOCC000650	0.844678
FOCC001133	0.844457
FOCC009559	0.844418
FOCC008061	0.844349
FOCC003235	0.844347
FOCC011737	0.843964
FOCC007616	0.843945
FOCC000125	0.843865
FOCC007847	0.843504
FOCC003986	0.843419
FOCC012710	0.843283
FOCC018021	0.843265
FOCC009598	0.843226
FOCC013269	0.843175
FOCC003585	0.843043
FOCC014707	0.842852
FOCC014965	0.842128
FOCC005119	0.841907
FOCC005582	0.841883
FOCC003024	0.841839
FOCC004344	0.84174
FOCC012717	0.841739
FOCC001479	0.841198
FOCC001081	0.841031
FOCC013751	0.840937
FOCC013130	0.840582
FOCC011253	0.840572
FOCC002529	0.840537
FOCC008016	0.840528
FOCC004982	0.84046
FOCC015911	0.840298
FOCC013598	0.840101
FOCC013826	0.840028
FOCC006430	0.840016
FOCC009061	0.839848
FOCC002050	0.839432
FOCC008821	0.839381
FOCC001703	0.839259
FOCC007943	0.83923
FOCC012825	0.838936
FOCC001048	0.838906
FOCC003780	0.838622
FOCC005202	0.838486
FOCC006686	0.838413
FOCC008409	0.838139
FOCC001650	0.838015
FOCC006112	0.83769
FOCC002689	0.837679
FOCC009297	0.83744
FOCC006937	0.837009
FOCC007276	0.836899
FOCC006528	0.836659
FOCC014774	0.836312
FOCC013543	0.836079
FOCC003726	0.835912
FOCC001529	0.83571
FOCC005382	0.835704
FOCC015285	0.835601
FOCC004319	0.835561
FOCC001821	0.835521
FOCC005624	0.83544
FOCC014419	0.835386
FOCC003182	0.835322
FOCC004535	0.835207
FOCC013075	0.835151
FOCC013548	0.834997
FOCC008431	0.83492
FOCC012542	0.834844
FOCC004505	0.834462
FOCC002160	0.834221
FOCC014322	0.834196
FOCC013582	0.833934
FOCC010728	0.833645
FOCC005754	0.833643
FOCC012350	0.833608
FOCC014406	0.833489
FOCC006514	0.833356
FOCC007683	0.833339
FOCC002354	0.833257
FOCC006877	0.833108
FOCC010744	0.833087
FOCC006643	0.832574
FOCC008594	0.832275
FOCC014785	0.831706
FOCC005108	0.831603
FOCC001080	0.831439
FOCC014463	0.831278
FOCC013860	0.831251
FOCC012824	0.831247
FOCC005503	0.830017
FOCC009368	0.830006
FOCC008256	0.829959
FOCC002960	0.829946
FOCC011106	0.829586
FOCC013597	0.829558
FOCC012532	0.829471
FOCC017116	0.829402
FOCC000356	0.829263
FOCC001728	0.829262
FOCC002983	0.829188
FOCC004688	0.829148
FOCC016928	0.829092
FOCC003143	0.82902
FOCC008208	0.82901
FOCC006779	0.828969
FOCC011393	0.828958
FOCC017233	0.828887
FOCC005813	0.828865
FOCC005689	0.828669
FOCC002910	0.828569
FOCC008746	0.828351
FOCC003216	0.828304
FOCC014045	0.828017
FOCC003640	0.827557
FOCC015712	0.827485
FOCC012546	0.827357
FOCC000328	0.827233
FOCC016117	0.827164
FOCC013076	0.827154
FOCC005686	0.827023
FOCC012488	0.826728
FOCC001283	0.826542
FOCC004552	0.826445
FOCC013344	0.826266
FOCC011809	0.82607
FOCC002871	0.825488
FOCC011324	0.825308
FOCC006274	0.825272
FOCC014872	0.825032
FOCC006132	0.824932
FOCC000833	0.824931
FOCC012806	0.824581
FOCC005357	0.824251
FOCC001070	0.823859
FOCC016389	0.823802
FOCC003687	0.823665
FOCC015286	0.823381
FOCC009383	0.823115
FOCC015470	0.822808
FOCC008966	0.822659
FOCC002712	0.822492
FOCC001314	0.82247
FOCC017735	0.822257
FOCC005909	0.822014
FOCC013842	0.821752
FOCC016110	0.821678
FOCC017812	0.821455
FOCC001315	0.821442
FOCC011802	0.821411
FOCC005020	0.821398
FOCC007166	0.821064
FOCC013860	0.82103
FOCC014462	0.82097
FOCC003795	0.820894
FOCC006378	0.820688
FOCC012866	0.820585
FOCC009099	0.820522
FOCC002637	0.820514
FOCC000508	0.819954
FOCC015257	0.819936
FOCC016938	0.819929
FOCC005059	0.819912
FOCC013549	0.819715
FOCC002134	0.819668
FOCC002564	0.819646
FOCC016562	0.819363
FOCC008672	0.81928
FOCC011792	0.819124
FOCC012330	0.819078
FOCC008471	0.818906
FOCC001213	0.818897
FOCC010875	0.818863
FOCC002531	0.818543
FOCC007504	0.81848
FOCC002523	0.818472
FOCC000746	0.818426
FOCC006940	0.818135
FOCC000520	0.818063
FOCC009475	0.817927
FOCC000247	0.817923
FOCC000929	0.817838
FOCC008442	0.817757
FOCC014706	0.817618
FOCC014331	0.817598
FOCC003772	0.817549
FOCC004282	0.817501
FOCC002444	0.81727
FOCC010865	0.81722
FOCC002019	0.816906
FOCC002668	0.816727
FOCC013148	0.816651
FOCC012496	0.816595
FOCC005903	0.816393
FOCC015584	0.816046
FOCC013263	0.816034
FOCC006214	0.816015
FOCC007259	0.81577
FOCC007975	0.815647
FOCC009586	0.815552
FOCC009582	0.815291
FOCC004579	0.815218
FOCC016619	0.81518
FOCC000362	0.815118
FOCC002812	0.815057
FOCC015894	0.815044
FOCC002673	0.814909
FOCC005183	0.814721
FOCC014164	0.814659
FOCC014534	0.814638
FOCC002037	0.814362
FOCC009389	0.814328
FOCC012839	0.814231
FOCC016022	0.814123
FOCC008254	0.814088
FOCC013012	0.813959
FOCC001369	0.813946
FOCC000437	0.813647
FOCC014998	0.813327
FOCC017109	0.813324
FOCC004867	0.813263
FOCC004244	0.813252
FOCC004004	0.813143
FOCC008216	0.813038
FOCC013149	0.812998
FOCC017813	0.812828
FOCC007768	0.812267
FOCC009426	0.81224
FOCC017357	0.811567
FOCC010960	0.811454
FOCC001282	0.811218
FOCC017448	0.810883
FOCC003666	0.810746
FOCC002647	0.81046
FOCC004303	0.810381
FOCC013852	0.81028
FOCC015437	0.810197
FOCC012069	0.810152
FOCC004410	0.810113
FOCC008794	0.810076
FOCC005171	0.809993
FOCC012916	0.809831
FOCC004454	0.809748
FOCC014957	0.80936
FOCC008882	0.809049
FOCC012087	0.808767
FOCC012085	0.808766
FOCC001805	0.808426
FOCC016328	0.807955
FOCC016033	0.807941
FOCC003105	0.807934
FOCC002781	0.807573
FOCC002054	0.807552
FOCC017798	0.80703
FOCC017665	0.806997
FOCC013673	0.806966
FOCC008090	0.806866
FOCC011065	0.806765
FOCC014988	0.806348
FOCC000501	0.80631
FOCC009105	0.80585
FOCC006642	0.805754
FOCC000787	0.805751
FOCC007618	0.80509
FOCC000448	0.804977
FOCC005598	0.80472
FOCC013124	0.804673
FOCC006121	0.804602
FOCC000160	0.804499
FOCC006368	0.804184
FOCC006330	0.803925
FOCC007492	0.803892
FOCC014793	0.803862
FOCC001138	0.803739
FOCC015995	0.803645
FOCC015809	0.803372
FOCC000830	0.8032
FOCC000036	0.803053
FOCC001843	0.802981
FOCC003539	0.802929
FOCC012821	0.802598
FOCC003862	0.802159
FOCC011874	0.802083
FOCC007218	0.801913
FOCC005206	0.801864
FOCC016764	0.801701
FOCC005031	0.801582
FOCC010720	0.801576
FOCC016197	0.801514
FOCC013756	0.801227
FOCC018003	0.801143
FOCC003058	0.80111
FOCC018025	0.800996
FOCC004872	0.800872
FOCC009049	0.800496
FOCC007882	0.800342
FOCC003989	0.800334
FOCC007572	0.800078
FOCC003413	0.800029
FOCC000308	0.799898
FOCC002672	0.799541
FOCC000319	0.799533
FOCC007419	0.799314
FOCC015141	0.799177
FOCC001643	0.799032
FOCC005808	0.798417
FOCC007941	0.798416
FOCC004984	0.798398
FOCC003737	0.798193
FOCC000211	0.798084
FOCC008463	0.797736
FOCC011491	0.797308
FOCC013553	0.797247
FOCC017331	0.797202
FOCC015061	0.797111
FOCC003419	0.796767
FOCC016154	0.796723
FOCC006816	0.796559
FOCC002891	0.796498
FOCC011568	0.796255
FOCC011948	0.79622
FOCC001353	0.795757
FOCC002319	0.795455
FOCC017462	0.795448
FOCC006066	0.795443
FOCC001129	0.795085
FOCC003429	0.794654
FOCC009454	0.794532
FOCC006335	0.794491
FOCC004801	0.794488
FOCC005787	0.794357
FOCC004954	0.794306
FOCC014963	0.794242
FOCC006644	0.794192
FOCC003693	0.794055
FOCC001114	0.794014
FOCC005579	0.793973
FOCC008820	0.79376
FOCC005606	0.793354
FOCC000504	0.793316
FOCC000225	0.793255
FOCC013584	0.793195
FOCC004549	0.793115
FOCC012023	0.79309
FOCC013122	0.792805
FOCC010772	0.792708
FOCC013359	0.792057
FOCC003047	0.791955
FOCC001063	0.791757
FOCC005060	0.791249
FOCC006320	0.791143
FOCC002752	0.791059
FOCC005242	0.790619
FOCC017538	0.790504
FOCC005721	0.790174
FOCC017715	0.789996
FOCC008462	0.789866
FOCC010962	0.789629
FOCC007723	0.789504
FOCC012196	0.789067
FOCC007976	0.789045
FOCC009461	0.788624
FOCC005753	0.788242
FOCC004939	0.788204
FOCC003716	0.78809
FOCC012608	0.787874
FOCC007512	0.787302
FOCC003573	0.7873
FOCC013746	0.787284
FOCC006042	0.787021
FOCC002802	0.786958
FOCC011679	0.786612
FOCC001398	0.78661
FOCC017219	0.786507
FOCC004896	0.786243
FOCC009540	0.785945
FOCC003987	0.785741
FOCC015097	0.785352
FOCC006432	0.785076
FOCC016177	0.785015
FOCC016607	0.784991
FOCC011673	0.784818
FOCC014048	0.784776
FOCC008574	0.784646
FOCC004176	0.783927
FOCC006505	0.783921
FOCC003740	0.783882
FOCC005740	0.783862
FOCC000037	0.783731
FOCC007971	0.783417
FOCC001966	0.782888
FOCC015034	0.782866
FOCC014517	0.782785
FOCC014997	0.782703
FOCC013371	0.782512
FOCC016453	0.782402
FOCC006988	0.782122
FOCC003254	0.781772
FOCC006743	0.781177
FOCC007650	0.781104
FOCC006955	0.780758
FOCC012560	0.780495
FOCC014140	0.780111
FOCC009396	0.779739
FOCC005287	0.779675
FOCC000323	0.779376
FOCC003375	0.779304
FOCC016840	0.779075
FOCC011647	0.778814
FOCC007078	0.778695
FOCC007861	0.777964
FOCC012322	0.777914
FOCC002411	0.777805
FOCC006377	0.777674
FOCC003629	0.77748
FOCC004606	0.777398
FOCC011313	0.777183
FOCC016450	0.777176
FOCC012749	0.777125
FOCC017277	0.777119
FOCC004451	0.777031
FOCC016644	0.776853
FOCC009094	0.776653
FOCC002183	0.776391
FOCC013168	0.776361
FOCC008229	0.776304
FOCC003832	0.776303
FOCC016161	0.776248
FOCC004398	0.776031
FOCC017943	0.775954
FOCC002890	0.775746
FOCC006420	0.775658
FOCC002426	0.775656
FOCC012150	0.775565
FOCC016116	0.775489
FOCC008450	0.775274
FOCC004636	0.775269
FOCC001845	0.775268
FOCC002764	0.775263
FOCC009634	0.775231
FOCC011697	0.77522
FOCC009521	0.775135
FOCC008930	0.774836
FOCC014126	0.77465
FOCC013759	0.774225
FOCC011007	0.773823
FOCC003635	0.773793
FOCC007816	0.77369
FOCC017156	0.77337
FOCC015642	0.773116
FOCC003771	0.77271
FOCC009013	0.772647
FOCC017341	0.772632
FOCC003570	0.772484
FOCC014062	0.772457
FOCC012156	0.77227
FOCC017195	0.772193
FOCC001245	0.772075
FOCC000524	0.771952
FOCC000038	0.771612
FOCC009633	0.7716
FOCC004434	0.771256
FOCC006909	0.771246
FOCC000267	0.771167
FOCC007352	0.771083
FOCC007622	0.77088
FOCC012008	0.770853
FOCC003642	0.7708
FOCC004687	0.77061
FOCC011361	0.770594
FOCC004509	0.770541
FOCC012042	0.770444
FOCC008935	0.770357
FOCC010895	0.770029
FOCC008744	0.769979
FOCC006827	0.769384
FOCC017574	0.769091
FOCC002038	0.769013
FOCC009076	0.768928
FOCC017293	0.768734
FOCC013795	0.768717
FOCC016606	0.76824
FOCC000440	0.768078
FOCC003207	0.768009
FOCC001434	0.767925
FOCC002171	0.767865
FOCC000215	0.767857
FOCC001629	0.767668
FOCC002352	0.767316
FOCC013368	0.767281
FOCC012001	0.767257
FOCC005955	0.76725
FOCC004820	0.76711
FOCC004336	0.7671
FOCC016950	0.76709
FOCC003406	0.766672
FOCC003251	0.766579
FOCC005553	0.766396
FOCC005982	0.766223
FOCC015711	0.766001
FOCC011402	0.765894
FOCC005224	0.765789
FOCC003007	0.765703
FOCC001155	0.76564
FOCC004883	0.765636
FOCC007871	0.76561
FOCC002373	0.76543
FOCC004433	0.765316
FOCC007451	0.765255
FOCC012149	0.76484
FOCC016226	0.764773
FOCC003050	0.764696
FOCC001038	0.764629
FOCC003252	0.764345
FOCC000275	0.764031
FOCC016032	0.763563
FOCC006319	0.763542
FOCC012718	0.763538
FOCC012194	0.763107
FOCC000286	0.762853
FOCC003559	0.762799
FOCC005901	0.762459
FOCC017434	0.761718
FOCC003766	0.761416
FOCC006183	0.761297
FOCC004909	0.761287
[truncated: 1,875 more rows]

## Sheet: darkmagenta_d
Transcript ID	kME
FOCC001583	0.994472
FOCC001685	0.994472
FOCC004101	0.994472
FOCC011523	0.994472
FOCC012755	0.994472
FOCC012801	0.994472
FOCC013348	0.994472
FOCC013431	0.994472
FOCC014321	0.994472
FOCC014358	0.994472
FOCC014438	0.994472
FOCC014591	0.994472
FOCC015152	0.994472
FOCC015436	0.994472
FOCC015540	0.994472
FOCC015716	0.994472
FOCC016290	0.994472
FOCC017778	0.994472
FOCC017241	0.988878
FOCC011412	0.951644
FOCC016338	0.92575
FOCC017086	0.913203
FOCC015183	0.89842
FOCC017876	0.896947
FOCC003441	0.89498
FOCC011756	0.892718
FOCC015663	0.870721
FOCC016270	0.84494
FOCC017332	0.844208
FOCC008618	0.818465
FOCC006537	0.806269
FOCC007184	0.80241
FOCC001515	0.799548
FOCC001784	0.796948
FOCC000729	0.793807
FOCC012439	0.776354
FOCC016810	0.767136
FOCC006577	0.765611
FOCC002793	0.749861
FOCC007058	0.745388
FOCC012282	0.739492
FOCC009341	0.73799
FOCC004684	0.733662
FOCC017236	0.725412
FOCC000707	0.723307
FOCC015037	0.714297
FOCC007671	0.713635
FOCC007454	0.710103
FOCC003407	0.695429
FOCC002515	0.69125
FOCC000545	0.683641
FOCC015653	0.683518
FOCC016875	0.68158
FOCC000113	0.667447
FOCC013780	0.659481
FOCC010827	0.631739
FOCC013983	0.629948
FOCC015055	0.623587
FOCC009452	0.61393
FOCC017190	0.60962
FOCC008242	0.608548
FOCC011920	0.59903
FOCC015786	0.591597
FOCC004286	0.578357
FOCC001568	0.55551
FOCC017705	0.538131
FOCC001927	0.511978
FOCC005476	0.48976
FOCC004743	0.47338
FOCC016210	0.470875
FOCC013151	0.461243

## Sheet: lightsteelblue1_d
Transcript ID	kME
FOCC000470	0.986864
FOCC000482	0.986864
FOCC005273	0.986864
FOCC006140	0.986864
FOCC007083	0.986864
FOCC007444	0.986864
FOCC007715	0.986864
FOCC009182	0.986864
FOCC010947	0.986864
FOCC011528	0.986864
FOCC012727	0.986864
FOCC012808	0.986864
FOCC012951	0.986864
FOCC015904	0.986864
FOCC016287	0.986864
FOCC006996	0.904304
FOCC015513	0.903767
FOCC015644	0.853148
FOCC012446	0.842938
FOCC014456	0.794525
FOCC013770	0.790944
FOCC017767	0.770779
FOCC016587	0.769035
FOCC014584	0.759102
FOCC009141	0.742484
FOCC012580	0.730058
FOCC004971	0.729568
FOCC011050	0.727199
FOCC011851	0.720046
FOCC015309	0.71938
FOCC017700	0.713677
FOCC002543	0.709935
FOCC005852	0.704131
FOCC014196	0.690011
FOCC004663	0.685191
FOCC001009	0.681807
FOCC012818	0.679552
FOCC000479	0.666774
FOCC016610	0.665004
FOCC007625	0.660484
FOCC000781	0.65534
FOCC002583	0.641362
FOCC003974	0.640794
FOCC015643	0.632558
FOCC000671	0.595265
FOCC017781	0.53288

## Sheet: white
Transcript ID	kME
FOCC003815	0.997305
FOCC006184	0.997305
FOCC007297	0.997305
FOCC007327	0.997305
FOCC007346	0.997305
FOCC007479	0.997305
FOCC007632	0.997305
FOCC010998	0.997305
FOCC012376	0.997305
FOCC012378	0.997305
FOCC012850	0.997305
FOCC014550	0.997305
FOCC015564	0.997305
FOCC016122	0.997305
FOCC016550	0.997305
FOCC017093	0.997305
FOCC017242	0.997305
FOCC011513	0.938576
FOCC007134	0.938576
FOCC015082	0.936818
FOCC011128	0.909878
FOCC003801	0.885524
FOCC008813	0.87365
FOCC002749	0.868823
FOCC002751	0.859695
FOCC012270	0.854594
FOCC017336	0.853795
FOCC014912	0.849664
FOCC001723	0.829292
FOCC005311	0.825227
FOCC011076	0.817411
FOCC001580	0.808806
FOCC004544	0.808806
FOCC007347	0.808806
FOCC015932	0.803216
FOCC016354	0.79345
FOCC013858	0.78937
FOCC001407	0.781549
FOCC016003	0.774787
FOCC016889	0.771563
FOCC014944	0.770651
FOCC000761	0.767792
FOCC001620	0.767251
FOCC013868	0.764649
FOCC003748	0.762899
FOCC005733	0.75626
FOCC005256	0.754569
FOCC003000	0.750609
FOCC008307	0.738879
FOCC012754	0.738374
FOCC013931	0.726551
FOCC013675	0.708803
FOCC017447	0.705699
FOCC014924	0.702887
FOCC000777	0.700629
FOCC017725	0.70015
FOCC007851	0.699495
FOCC003123	0.698372
FOCC003363	0.69376
FOCC004392	0.692327
FOCC014819	0.690327
FOCC015928	0.682824
FOCC012725	0.679759
FOCC012696	0.677401
FOCC001855	0.672492
FOCC006507	0.671936
FOCC003866	0.660702
FOCC008917	0.656522
FOCC013380	0.65215
FOCC017551	0.649997
FOCC016990	0.649248
FOCC015510	0.642974
FOCC006081	0.642502
FOCC015252	0.638897
FOCC011319	0.633444
FOCC000271	0.63106
FOCC007382	0.629392
FOCC012581	0.626943
FOCC007307	0.622252
FOCC006560	0.608213
FOCC002136	0.606752
FOCC017906	0.586935
FOCC011075	0.576418
FOCC006798	0.576024
FOCC013564	0.575037
FOCC015906	0.544401
FOCC000942	0.520678
FOCC000345	0.503396
FOCC013563	0.490748
FOCC017170	0.483129
FOCC000595	0.479061
FOCC010968	0.477652
FOCC002798	0.47058
FOCC016627	0.401154
FOCC004755	0.376117
FOCC006681	0.367439

## Sheet: sienna3
Transcript ID	kME
FOCC000013	0.997181
FOCC000194	0.997181
FOCC001472	0.997181
FOCC001973	0.997181
FOCC003706	0.997181
FOCC005790	0.997181
FOCC006004	0.997181
FOCC006098	0.997181
FOCC008191	0.997181
FOCC009574	0.997181
FOCC011006	0.997181
FOCC012248	0.997181
FOCC012387	0.997181
FOCC012554	0.997181
FOCC013218	0.997181
FOCC013699	0.997181
FOCC014025	0.997181
FOCC015194	0.997181
FOCC015263	0.997181
FOCC015295	0.997181
FOCC015530	0.997181
FOCC015951	0.997181
FOCC016919	0.997181
FOCC000001	0.974098
FOCC007286	0.909525
FOCC014029	0.895148
FOCC000488	0.877808
FOCC016376	0.831019
FOCC012137	0.811824
FOCC014187	0.807701
FOCC005495	0.789315
FOCC009494	0.778611
FOCC013477	0.774297
FOCC014094	0.771553
FOCC005883	0.771553
FOCC014544	0.76583
FOCC007638	0.765307
FOCC012804	0.758617
FOCC007331	0.740374
FOCC007752	0.738257
FOCC015885	0.73226
FOCC013304	0.73226
FOCC015269	0.726933
FOCC004065	0.726419
FOCC013688	0.726419
FOCC014266	0.726419
FOCC011678	0.703781
FOCC016302	0.703278
FOCC004890	0.703236
FOCC013919	0.699008
FOCC009136	0.682013
FOCC004287	0.679981
FOCC006845	0.668203
FOCC004011	0.665974
FOCC006201	0.665952
FOCC011548	0.660462
FOCC008887	0.658424
FOCC013924	0.647226
FOCC011516	0.647106
FOCC013471	0.632185
FOCC017021	0.631733
FOCC014838	0.626672
FOCC008632	0.609414
FOCC014547	0.605866
FOCC012400	0.600342
FOCC000860	0.600342
FOCC005362	0.552668
FOCC012262	0.54149
FOCC004918	0.536837
FOCC015861	0.462696

[truncated: 22 more sheets: skyblue3, darkturquoise, greenyellow_d, lightcyan_d, pink, lightcyan1, darkorange, black_d, midnightblue, orange, lightgreen_d, tan_d, blue_d, darkgrey, grey60_d, yellowgreen, orangered4, mediumpurple3, darkgreen, steelblue …]
